# Supplementary material for: Combined analysis of proteomics and metabolism reveals critical roles of oxidoreductase activity in mushrooms stimulated by wolfberry and sea buckthorn substrates
Source: Front Nutr. 2025 Mar 18;12:1543240. doi: 10.3389/fnut.2025.1543240 (PMC11958190; doi:10.3389/fnut.2025.1543240)
Supplement: Supplementary file 1 [file Data_Sheet_1.ZIP]

Archive with 4 entries (4 files):
- Supplementary Figures.docx
- __MACOSX/._Supplementary Figures.docx
- Table S.xlsx
- __MACOSX/._Table S.xlsx
