# Supplementary material for: Combined analysis of proteomics and metabolism reveals critical roles of oxidoreductase activity in mushrooms stimulated by wolfberry and sea buckthorn substrates
Source: Front Nutr. 2025 Mar 18;12:1543240. doi: 10.3389/fnut.2025.1543240 (PMC11958190; doi:10.3389/fnut.2025.1543240)
Supplement: Supplementary file 1 [file Data_Sheet_1.ZIP › Table S.xlsx]

## Sheet: Table S1
Table S1. Primers used in this study.
Protein ID	locus ID	abbreviation	Forwards/Reverse	Primer sequences 5'-3’
GAW09174.1	LENED_011308	POD	F	AGTGACCACTGTGGATTCTGG
			R	CATCACCCTCATCCCTCAAT
GAW06535.1	LENED_008469	MAE3	F	CTGAAGAAGGTCAAGGAGTCG
			R	CTGCCTTCCTCCAAGCACCT
GAW01364.1	LENED_002955	FMDH1	F	GTACCTCTTGCAGTAGATGAGG
			R	CTTGCTGAACACACAAGTTACA
GAW08424.1	LENED_010483	SUCDH1	F	CATTCATCCTCTACGACACTGA
			R	CACAATCGAATTCAGTAGCAGG
GAW07145.1	LENED_009117	PYRD1	F	CTGACTTGGCAGGTCTAGCTGC
			R	CTAACTTTGCATCTGATCAGA
GAW04455.1	LENED_006244	GDH1	F	CAGTGTTCTGGTGAAGGAAATG
			R	ACCCAGACTTGATTACGTCAAT
GAW06304.1	LENED_008219	GS1	F	GTCCCTCATCACCCTCAGCCTAG
			R	GCATCCAATACTGACACATTGTTC
GAW06067.1	LENED_007960	R5PE	F	ACAACATCCAAATGCGAGAAAG
			R	CATGATGTCATTCCGGATGTTC
GAW06171.1	LENED_008074	2KGDH	F	GACATTCTTACCAAGAGGACCA
			R	GAGCTGGAGTTTTTAGCATAGC
GAW07250.1	LENED_009227	GST1	F	TACTGGCCCGAGATGCTCAA
			R	AGAGATGTTCAATGATGGCCTCTG
actin			F	CAGTGTTCTGGTGAAGGAAATG
			R	ACCCAGACTTGATTACGTCAAT

## Sheet: Table S2
Table S2. Downregulated DAPs with overlapping between WB and SBK substrates relative to AW in mushroom fruiting bodies.
Protein	Protein Description	Gene Name	average WB	average SBK	average AW	log2FC(WB_AW)	t test p value(WB_AW)	log2FC(SBK_AW)	t test p value(SBK_AW)
GAV99192.1	keto reductase [Lentinula edodes]	aado	36357.9	351159	398207	-3.45318	8.3488e-09	-0.181395	0.054135
GAW03593.1	l-psp [Lentinula edodes]	endoribonuclease	98021.5	615936	888225	-3.17975	0.000150912	-0.528146	0.0975884
GAW01925.1	family 15 protein [Lentinula edodes]	glycosyltransferase	72096.4	474088	612427	-3.08654	0.00157678	-0.369381	0.522614
GAW06930.1	protein LENED_008886 [Lentinula edodes]	hypothetical	109870	769737	857068	-2.96362	0.00736254	-0.155045	0.788088
GAW06149.1	mannoprotein MP88 [Lentinula edodes]	immunoreactive	31366.1	204894	236296	-2.91332	2.46318e-10	-0.205718	0.0314374
GAW04814.1	protein LENED_006628 [Lentinula edodes]	hypothetical	14327.2	67081	82386.2	-2.52365	0.00397516	-0.296499	0.44629
GAW06260.1	recognition particle receptor alpha chain [Lentinula edodes]	signal	173638	767575	970062	-2.482	0.00305281	-0.337769	0.621978
GAV99899.1	protein LENED_001385 [Lentinula edodes]	hypothetical	151970	538412	780317	-2.36027	3.89614e-07	-0.535351	0.00191622
GAW09096.1	atpase [Lentinula edodes]	calcium-transporting	85385.2	265176	398899	-2.22397	0.00259824	-0.589073	0.4354
GAW02757.1	protein [Lentinula edodes]	ap-domain-containing	118255	332271	525739	-2.15244	0.050142	-0.661987	0.386386
GAW00293.1	protein ytm1 [Lentinula edodes]	microtubule-associated	16009.9	50450.3	67562.1	-2.07725	0.00141692	-0.421351	0.31377
GAW00397.1	protease [Lentinula edodes]	acid	128217	458012	509542	-1.99061	3.4656e-09	-0.153815	0.0894836
GAW02331.1	family 4 protein [Lentinula edodes]	glycosyltransferase	1.19633e+06	3.3362e+06	3.93006e+06	-1.71594	2.66635e-08	-0.236343	0.0101444
GAW08727.1	hydratase [Lentinula edodes]	cyanate	245365	628481	764600	-1.63977	8.96548e-09	-0.282835	0.00112368
GAW00019.1	droplet-associated perilipin protein [Lentinula edodes]	lipid	65815.3	32581.9	201267	-1.61261	0.224316	-2.62696	0.178412
GAW06055.1	subunit 6 [Lentinula edodes]	prefoldin	67608.6	156239	203491	-1.58969	3.0306e-06	-0.381214	0.0722517
GAW08827.1	binding oxidoreductase [Lentinula edodes]	molybdopterin	128355	291454	382349	-1.57475	5.40301e-09	-0.39162	0.00260382
GAW09449.1	small monomeric gtpase [Lentinula edodes]	rheb	262617	431130	767517	-1.54724	0.00398076	-0.832078	0.0687804
GAW09288.1	[Lentinula edodes]	thioredoxin	790275	1.66274e+06	2.19011e+06	-1.47057	3.95945e-07	-0.397436	0.0064454
GAW04617.1	transferase omega-1 [Lentinula edodes]	glutathione	60195.1	122436	165930	-1.46286	0.000685371	-0.438552	0.249357
GAV99381.1	like protein [Lentinula edodes]	RCC2	213387	382953	563534	-1.40103	3.2998e-09	-0.557337	8.65516e-07
GAW02588.1	containing nucleoside triphosphate hydrolase protein [Lentinula edodes]	P-loop	183390	206211	478147	-1.38254	0.0324808	-1.21333	0.0929946
GAW05209.1	cytidylyltransferase [Lentinula edodes]	phosphatidate	122691	252900	304529	-1.31155	0.0331514	-0.268011	0.746064
GAW09272.1	enzyme e2-24 kda [Lentinula edodes]	ubiquitin-conjugating	202442	311053	492926	-1.28386	0.00118949	-0.664211	0.062648
GAV99224.1	[Lentinula edodes]	cyclase	94583.1	83001.8	225321	-1.25233	0.0972776	-1.44077	0.104366
GAW03413.1	export factor [Lentinula edodes]	nuclear	94969	27707	222276	-1.22683	0.444955	-3.00403	0.359054
GAW05531.1	p450 [Lentinula edodes]	cytochrome	25577.9	34621.5	59626.6	-1.22106	0.240131	-0.784286	0.385831
GAW04926.1	family 3 [Lentinula edodes]	o-methyltransferase	154697	232647	351881	-1.18565	8.80337e-09	-0.596944	1.451e-05
GAW06056.1	[Lentinula edodes]	gamma-glutamyltranspeptidase	175088	347843	386112	-1.14094	7.52643e-05	-0.150583	0.00558382
GAW00053.1	protein LENED_001545 [Lentinula edodes]	hypothetical	118416	163174	253071	-1.09567	9.27751e-05	-0.633128	1.26559e-05
GAV99416.1	vesicle protein [Lentinula edodes]	copii-coated	29386.3	46641.9	62594.3	-1.09089	3.33634e-06	-0.424406	0.0141038
GAW01758.1	[Lentinula edodes]	cytotoxin	198280	325762	416380	-1.07036	7.59896e-07	-0.354083	0.00101903
GAW05673.1	phocein [Lentinula edodes]	Mob1	80320.2	150003	167273	-1.05837	8.58171e-06	-0.157219	0.294293
GAW08003.1	initiation factor 3 subunit 3 [Lentinula edodes]	translation	69976.2	127764	143994	-1.04107	8.66624e-06	-0.172531	0.189916
GAW06722.1	protein LENED_008666 [Lentinula edodes]	hypothetical	42632.4	53878.4	87528.6	-1.0378	0.0489584	-0.700048	0.123533
GAW07507.1	kinase [Lentinula edodes]	UMP-CMP	442071	780547	904971	-1.03359	1.44161e-07	-0.213387	0.0137241
GAW01966.1	hydrolase family 3 protein [Lentinula edodes]	glycoside	307136	353369	627656	-1.0311	5.93515e-07	-0.828799	1.54626e-06
GAW03690.1	monooxygenase [Lentinula edodes]	flavin-containing	142903	257006	291757	-1.02973	1.07239e-08	-0.182963	0.0276823
GAW06972.1	deaminase [Lentinula edodes]	guanine	93178.2	158656	189648	-1.02526	2.54825e-07	-0.257422	0.00762484
GAW07429.1	diphosphate kinase [Lentinula edodes]	nucleoside	5.49995e+06	9884504	1.09806e+07	-0.997471	9.30895e-09	-0.15172	0.0240568
GAW01244.1	acetyl transferase [Lentinula edodes]	acetyl-	190034	303462	374797	-0.979852	3.42476e-07	-0.304593	0.0155399
GAW02452.1	protein LENED_004110 [Lentinula edodes]	hypothetical	199255	347788	392938	-0.979685	2.43567e-05	-0.176096	0.110455
GAW04267.1	rab acceptor PRA1 [Lentinula edodes]	prenylated	54159.7	95620.4	106453	-0.97492	1.99011e-05	-0.154821	0.416178
GAW06974.1	protein LENED_008933 [Lentinula edodes]	hypothetical	77333.6	98929.3	150435	-0.959971	5.60072e-05	-0.604669	0.0196019
GAW06435.1	domain-containing protein [Lentinula edodes]	DUF636	72874.4	73924.5	136933	-0.909989	0.0903347	-0.889348	0.0140543
GAW01608.1	ubiquitin-conjugating enzyme [Lentinula edodes]	qri8-e2	45869.4	75274	84474.7	-0.880987	0.000180087	-0.166368	0.135316
GAW01961.1	kinase [Lentinula edodes]	phosphoglycerate	1.80355e+06	2.88997e+06	3.29537e+06	-0.869605	8.0418e-08	-0.189386	0.00665241
GAW07274.1	G protein alpha subunit 4 [Lentinula edodes]	heterotrimeric	255199	219167	465916	-0.868446	0.0653938	-1.08804	0.0292645
GAW03685.1	protein [Lentinula edodes]	actin-like	32311.5	46516.6	58632.2	-0.859645	0.030911	-0.333948	0.495834
GAW00637.1	repeat-like protein [Lentinula edodes]	WD40	226395	362793	406081	-0.842926	0.0005157	-0.162619	0.490375
GAW07916.1	anhydrase [Lentinula edodes]	carbonic	724206	1.15115e+06	1.27978e+06	-0.821424	0.0010005	-0.152816	0.193345
GAV99821.1	dehydratase [Lentinula edodes]	peroxisomal	66959.6	73769.1	117459	-0.8108	0.0227642	-0.671074	0.101447
GAW04856.1	hydrolase family 5 protein [Lentinula edodes]	glycoside	93792.4	129790	162280	-0.790946	9.86703e-06	-0.322308	0.00417906
GAV99696.1	protein [Lentinula edodes]	DUF155-domain-containing	36644.4	42800.4	62010.9	-0.758931	0.132808	-0.534899	0.342331
GAW02766.1	binding protein [Lentinula edodes]	ubiquitin	15727.8	20490.3	26565.4	-0.756227	0.0497975	-0.374609	0.540702
GAV98929.1	general substrate transporter [Lentinula edodes]	MFS	23525.3	34678.9	38897	-0.725446	0.000309912	-0.165602	0.206124
GAW06515.1	beta-hydrolase [Lentinula edodes]	alpha	137010	92610.9	225347	-0.717872	0.00142442	-1.28289	1.03204e-06
GAW09251.1	monooxygenase [Lentinula edodes]	cyclohexanone	134477	183238	216186	-0.684917	1.24655e-05	-0.238555	0.0101405
GAW00528.1	guanine nucleotide exchange factor scd1 [Lentinula edodes]	rho	16607	21041.8	26577.7	-0.678424	0.183024	-0.336959	0.379889
GAW02187.1	calmodulin-dependent protein phosphatase [Lentinula edodes]	calcium	348784	479380	548293	-0.652613	0.000163028	-0.193776	0.0690281
GAW05011.1	protein [Lentinula edodes]	PARP-domain-containing	125063	62738.4	192893	-0.625154	0.444531	-1.62038	0.149661
GAW03036.1	-binding protein [Lentinula edodes]	NAD	155548	196720	236483	-0.604378	3.57362e-05	-0.265596	0.0630575
GAW05238.1	carboxylase [Lentinula edodes]	phosphoribosylaminoimidazole	66625.2	71890	100528	-0.593455	0.00206214	-0.483732	0.0037055
GAW00927.1	S [Lentinula edodes]	carboxypeptidase	35303.6	40162.2	53150.5	-0.590269	0.0830963	-0.404246	0.219445
GAW08234.1	keto reductase [Lentinula edodes]	Aldo	53427.4	60866.2	79839.5	-0.579522	0.0372006	-0.391463	0.0696393
GAW08806.1	[Lentinula edodes]	transketolase	1326071	1.727e+06	1.96549e+06	-0.567729	4.67292e-05	-0.186621	0.0174974
GAW07228.1	keto reductase [Lentinula edodes]	Aldo	707533	814100	1.04682e+06	-0.56514	0.000245514	-0.362732	0.00167275
GAW05236.1	protein 1 [Lentinula edodes]	T-complex	327270	434005	484090	-0.564794	1.61149e-06	-0.157566	0.00884092
GAW01763.1	B [Lentinula edodes]	phospholipase	58155	69838.6	85675.7	-0.558982	0.0231516	-0.29486	0.113923
GAW10622.1	protein LENED_012910 [Lentinula edodes]	hypothetical	31934.6	28183.2	45980.4	-0.525897	0.0346239	-0.706185	0.0303222
GAW09452.1	domain-containing protein [Lentinula edodes]	common	121276	121707	172955	-0.512101	0.555808	-0.506986	0.562285
GAW02760.1	partial [Lentinula edodes]	leukotriene-a4	218398	274185	309822	-0.50448	4.85782e-06	-0.17629	0.0971718
GAW01989.1	reductase [Lentinula edodes]	rhodocoxin	1.32885e+06	1.46013e+06	1.85774e+06	-0.483369	0.000397196	-0.347451	0.000767904
GAW09971.1	protein LENED_012192 [Lentinula edodes]	hypothetical	73671.2	72790.2	99952.7	-0.440145	0.15	-0.457502	0.184601
GAW01982.1	protein LENED_003606 [Lentinula edodes]	hypothetical	42800	48471.1	57953.2	-0.437278	0.00638617	-0.257763	0.344768
GAW00914.1	4-epimerase [Lentinula edodes]	UDP-glucose	208867	57712.9	279385	-0.419673	0.769599	-2.27529	0.405107
GAW05379.1	dehydrogenase reductase [Lentinula edodes]	short-chain	109250	109029	143421	-0.392618	0.0123808	-0.395535	0.00547362
GAV99423.1	activating enzyme [Lentinula edodes]	ubiquitin	786669	888498	1.02085e+06	-0.375941	0.000184771	-0.200329	0.0082552
GAW06612.1	ribosomal protein L10 [Lentinula edodes]	50S	753865	808795	976851	-0.373832	0.0172795	-0.272364	0.320898
GAW02243.1	dyrk dyrk2 protein kinase [Lentinula edodes]	cmgc	80504.3	73829.1	103313	-0.359888	0.122505	-0.484764	0.298728
GAW07421.1	transcription factor site-2 protease-like [Lentinula edodes]	membrane-bound	82713.6	81374.9	106047	-0.358503	0.00601492	-0.382044	0.067579
GAV98809.1	protein LENED_000217 [Lentinula edodes]	hypothetical	223043	213491	285548	-0.35641	0.0274077	-0.419559	0.000409028
GAW01963.1	hydrolase [Lentinula edodes]	carbon-nitrogen	439437	498277	561648	-0.354009	0.000115783	-0.172718	0.00872443
GAW00715.1	containing nucleoside triphosphate hydrolase protein [Lentinula edodes]	P-loop	144732	141510	183592	-0.343118	0.00105763	-0.375604	0.0128023
GAW03743.1	protein [Lentinula edodes]	NGP1NT-domain-containing	34215.3	34208.2	43116.9	-0.33361	0.0621594	-0.333912	0.234263
GAW05356.1	domain-containing protein [Lentinula edodes]	px	78948.6	86135.7	98810.3	-0.323748	0.0214957	-0.198051	0.384493
GAW08336.1	protein 8 [Lentinula edodes]	vacuolar	389821	391370	484632	-0.314078	0.0131973	-0.308355	0.00438157
GAW09856.1	beta-hydrolase [Lentinula edodes]	alpha	36150.6	38251.2	44756	-0.308064	0.0998026	-0.226576	0.258571
GAW03761.1	[Lentinula edodes]	thioredoxin	373752	404953	462622	-0.30775	0.179764	-0.192078	0.338138
GAW09243.1	reductase [Lentinula edodes]	thioredoxin	1.01942e+06	1.05115e+06	1.26057e+06	-0.306318	0.000248325	-0.262098	0.000567413
GAW08220.1	initiation factor TFIID complex 60 kDa subunit [Lentinula edodes]	transcription	22732.5	22323	27975.2	-0.299394	0.120314	-0.325618	0.104561
GAW00315.1	dehydrogenase reductase sdr [Lentinula edodes]	short-chain	69390	65882.3	85287	-0.297597	0.0647882	-0.372434	0.0258164
GAW09367.1	transferase epsilon 1 [Lentinula edodes]	glutathione	92714.4	101400	113757	-0.295086	0.177809	-0.165892	0.687634
GAW01705.1	biogenesis [Lentinula edodes]	ribosome	57017.8	20687.4	69910	-0.294086	0.658781	-1.75674	0.186036
GAW00356.1	protein LENED_001870 [Lentinula edodes]	hypothetical	22250.1	14039	27219.6	-0.290834	0.252285	-0.955209	0.0131581
GAW09685.1	acetyltransferase type B subunit 2 [Lentinula edodes]	Histone	104815	112729	127823	-0.286301	0.479762	-0.181286	0.164834
GAW03179.1	protein [Lentinula edodes]	subtilisin-like	56232.6	57211.5	68190.6	-0.278165	0.0239454	-0.253267	0.0973209
GAW07664.1	gamma-synthase [Lentinula edodes]	cystathionine	421017	428234	505661	-0.264292	0.00930044	-0.239774	0.0174261
GAW05770.1	decarboxylase [Lentinula edodes]	pyruvate	701683	692612	837040	-0.254477	0.0167603	-0.27325	0.0242752
GAW02599.1	protein LENED_004262 [Lentinula edodes]	hypothetical	91990.4	94130.6	108869	-0.243038	0.00306346	-0.209857	0.0422488
GAW05000.1	dependent epimerase [Lentinula edodes]	nad	4.78529e+06	4.27247e+06	5.656e+06	-0.241178	0.0016955	-0.404712	0.000279304
GAV99112.1	spermidine synthase [Lentinula edodes]	spermine	36680.4	34493.2	43323	-0.240122	0.665792	-0.328821	0.256295
GAV99527.1	synthase-like protein [Lentinula edodes]	Clavaminate	48448.3	45317.1	57180.8	-0.239084	0.0317621	-0.335476	0.014334
GAW06828.1	kinase [Lentinula edodes]	dihydroxyacetone	231652	243255	272670	-0.235198	0.00140159	-0.164686	0.0105738
GAW04360.1	domain [Lentinula edodes]	THP2	47486.6	28875.1	55527.3	-0.225679	0.724394	-0.943372	0.370748
GAW08969.1	arginine N-methyltransferase [Lentinula edodes]	protein	64800.9	68223.5	75703	-0.224337	0.606347	-0.150081	0.755259
GAW03933.1	synth [Lentinula edodes]	carbamoyl-phosphate	246130	255789	286730	-0.220271	0.0235099	-0.164743	0.0393261
GAW01647.1	protein kinase [Lentinula edodes]	bub	16233.4	13465.5	18808.2	-0.212393	0.446706	-0.482095	0.158252
GAW01507.1	dehydrogenase [Lentinula edodes]	l-aminoadipate-semialdehyde	89901.4	90753	103876	-0.20844	0.116432	-0.194839	0.132996
GAW04769.1	splicing factor [Lentinula edodes]	pre-mrna	46913.1	45453.2	53725.1	-0.195605	0.283309	-0.241214	0.320725
GAW08461.1	membrane protein [Lentinula edodes]	integral	120967	102947	137961	-0.189653	0.288047	-0.422364	0.0286084
GAV99292.1	keto reductase [Lentinula edodes]	Aldo	32507.6	29773.5	37008	-0.187059	0.253076	-0.313808	0.0198956
GAW05621.1	protein LENED_007488 [Lentinula edodes]	hypothetical	117049	86243.1	131074	-0.163263	0.507477	-0.603898	0.236118
GAW09687.1	activated protein kinase [Lentinula edodes]	mitogen	136191	111261	151130	-0.150164	0.165417	-0.441844	0.00233285
								#N/A	#N/A
								#N/A	#N/A
								#N/A	#N/A
								#N/A	#N/A
								#N/A	#N/A
								#N/A	#N/A
								#N/A	#N/A
								#N/A	#N/A
								#N/A	#N/A
								#N/A	#N/A
								#N/A	#N/A
								#N/A	#N/A
								#N/A	#N/A
								#N/A	#N/A
								#N/A	#N/A
								#N/A	#N/A
								#N/A	#N/A
								#N/A	#N/A
								#N/A	#N/A
								#N/A	#N/A
								#N/A	#N/A
								#N/A	#N/A
								#N/A	#N/A
								#N/A	#N/A
								#N/A	#N/A
								#N/A	#N/A
								#N/A	#N/A
								#N/A	#N/A
								#N/A	#N/A
								#N/A	#N/A
								#N/A	#N/A
								#N/A	#N/A
								#N/A	#N/A
								#N/A	#N/A
								#N/A	#N/A
								#N/A	#N/A
								#N/A	#N/A
								#N/A	#N/A
								#N/A	#N/A
								#N/A	#N/A
								#N/A	#N/A
								#N/A	#N/A
								#N/A	#N/A
								#N/A	#N/A
								#N/A	#N/A
								#N/A	#N/A
								#N/A	#N/A
								#N/A	#N/A
								#N/A	#N/A
								#N/A	#N/A
								#N/A	#N/A
								#N/A	#N/A
								#N/A	#N/A
								#N/A	#N/A
								#N/A	#N/A
								#N/A	#N/A
								#N/A	#N/A
								#N/A	#N/A
								#N/A	#N/A
								#N/A	#N/A
								#N/A	#N/A
								#N/A	#N/A
								#N/A	#N/A
								#N/A	#N/A
								#N/A	#N/A
								#N/A	#N/A
								#N/A	#N/A
								#N/A	#N/A
								#N/A	#N/A
								#N/A	#N/A
								#N/A	#N/A
								#N/A	#N/A
								#N/A	#N/A
								#N/A	#N/A
								#N/A	#N/A
								#N/A	#N/A
								#N/A	#N/A
								#N/A	#N/A
								#N/A	#N/A
								#N/A	#N/A
								#N/A	#N/A
								#N/A	#N/A
								#N/A	#N/A
								#N/A	#N/A
								#N/A	#N/A
								#N/A	#N/A
								#N/A	#N/A
								#N/A	#N/A
								#N/A	#N/A
								#N/A	#N/A
								#N/A	#N/A
								#N/A	#N/A
								#N/A	#N/A
								#N/A	#N/A
								#N/A	#N/A
								#N/A	#N/A
								#N/A	#N/A
								#N/A	#N/A
								#N/A	#N/A
								#N/A	#N/A
								#N/A	#N/A
								#N/A	#N/A
								#N/A	#N/A
								#N/A	#N/A
								#N/A	#N/A
								#N/A	#N/A
								#N/A	#N/A
								#N/A	#N/A
								#N/A	#N/A
								#N/A	#N/A
								#N/A	#N/A
								#N/A	#N/A
								#N/A	#N/A
								#N/A	#N/A
								#N/A	#N/A
								#N/A	#N/A
								#N/A	#N/A
								#N/A	#N/A
								#N/A	#N/A
								#N/A	#N/A
								#N/A	#N/A
								#N/A	#N/A
								#N/A	#N/A
								#N/A	#N/A
								#N/A	#N/A
								#N/A	#N/A
								#N/A	#N/A
								#N/A	#N/A
								#N/A	#N/A
								#N/A	#N/A
								#N/A	#N/A
								#N/A	#N/A
								#N/A	#N/A
								#N/A	#N/A
								#N/A	#N/A
								#N/A	#N/A
								#N/A	#N/A
								#N/A	#N/A
								#N/A	#N/A
								#N/A	#N/A
								#N/A	#N/A
								#N/A	#N/A
								#N/A	#N/A
								#N/A	#N/A
								#N/A	#N/A
								#N/A	#N/A
								#N/A	#N/A
								#N/A	#N/A
								#N/A	#N/A
								#N/A	#N/A
								#N/A	#N/A
								#N/A	#N/A
								#N/A	#N/A
								#N/A	#N/A
								#N/A	#N/A
								#N/A	#N/A
								#N/A	#N/A
								#N/A	#N/A
								#N/A	#N/A
								#N/A	#N/A
								#N/A	#N/A
								#N/A	#N/A
								#N/A	#N/A
								#N/A	#N/A
								#N/A	#N/A
								#N/A	#N/A
								#N/A	#N/A
								#N/A	#N/A
								#N/A	#N/A
								#N/A	#N/A
								#N/A	#N/A
								#N/A	#N/A
								#N/A	#N/A
								#N/A	#N/A
								#N/A	#N/A
								#N/A	#N/A
								#N/A	#N/A
								#N/A	#N/A
								#N/A	#N/A
								#N/A	#N/A
								#N/A	#N/A
								#N/A	#N/A
								#N/A	#N/A
								#N/A	#N/A
								#N/A	#N/A
								#N/A	#N/A
								#N/A	#N/A
								#N/A	#N/A
								#N/A	#N/A
								#N/A	#N/A
								#N/A	#N/A
								#N/A	#N/A
								#N/A	#N/A
								#N/A	#N/A
								#N/A	#N/A
								#N/A	#N/A
								#N/A	#N/A
								#N/A	#N/A
								#N/A	#N/A
								#N/A	#N/A
								#N/A	#N/A
								#N/A	#N/A
								#N/A	#N/A
								#N/A	#N/A
								#N/A	#N/A
								#N/A	#N/A
								#N/A	#N/A
								#N/A	#N/A
								#N/A	#N/A
								#N/A	#N/A
								#N/A	#N/A
								#N/A	#N/A
								#N/A	#N/A
								#N/A	#N/A
								#N/A	#N/A
								#N/A	#N/A
								#N/A	#N/A
								#N/A	#N/A
								#N/A	#N/A
								#N/A	#N/A
								#N/A	#N/A
								#N/A	#N/A
								#N/A	#N/A
								#N/A	#N/A
								#N/A	#N/A
								#N/A	#N/A
								#N/A	#N/A
								#N/A	#N/A
								#N/A	#N/A
								#N/A	#N/A
								#N/A	#N/A
								#N/A	#N/A
								#N/A	#N/A
								#N/A	#N/A
								#N/A	#N/A
								#N/A	#N/A
								#N/A	#N/A
								#N/A	#N/A
								#N/A	#N/A
								#N/A	#N/A
								#N/A	#N/A
								#N/A	#N/A
								#N/A	#N/A
								#N/A	#N/A
								#N/A	#N/A
								#N/A	#N/A
								#N/A	#N/A
								#N/A	#N/A
								#N/A	#N/A
								#N/A	#N/A
								#N/A	#N/A
								#N/A	#N/A
								#N/A	#N/A
								#N/A	#N/A
								#N/A	#N/A
								#N/A	#N/A
								#N/A	#N/A
								#N/A	#N/A
								#N/A	#N/A
								#N/A	#N/A
								#N/A	#N/A
								#N/A	#N/A
								#N/A	#N/A
								#N/A	#N/A
								#N/A	#N/A

## Sheet: Table S3
Table S3. Upregulated DAPs with overlapping between WB and SBK substrates relative to AW in mushroom fruiting bodies.
Protein	Protein Description	Gene Name	average WB	average SBK	average AW	log2FC(WB_AW)	t test p value(WB_AW)	log2FC(SBK_AW)	t test p value(SBK_AW)
GAV98615.1	p450 [Lentinula edodes]	cytochrome	10518.5	4267.1	2395.47	2.13455	0.000495991	0.832948	0.0734952
GAV98629.1	CAMKL CHK1 protein kinase [Lentinula edodes]	CAMK	250706	142114	119670	1.06694	0.000714632	0.24799	0.269439
GAV98631.1	in the non-oxidative pentose phosphate pathway [Lentinula edodes]	enzyme	1.42252e+07	11263702	1.00196e+07	0.505624	1.60014e-07	0.168856	0.00353991
GAV98632.1	protein L4 [Lentinula edodes]	ribosomal	2.96418e+06	1.91974e+06	1.43293e+06	1.04866	5.93559e-07	0.421942	0.000262811
GAV98650.1	transporter [Lentinula edodes]	phosphate	2.15076e+06	596583	432404	2.3144	1.10751e-05	0.464342	0.0641838
GAV98651.1	[Lentinula edodes]	protein	122832	91185.6	77962.8	0.655827	0.00232679	0.226019	0.220774
GAV98655.1	protein LENED_000046 [Lentinula edodes]	hypothetical	1.40663e+06	433857	353307	1.99325	8.67387e-06	0.296297	0.379939
GAV98665.1	decarboxylase [Lentinula edodes]	oxalate	475499	544168	298592	0.671264	3.45884e-06	0.865875	0.0680675
GAV98679.1	[Lentinula edodes]	protein	147053	63401.8	54804.9	1.42395	0.000102749	0.210219	0.28251
GAV98680.1	general substrate transporter [Lentinula edodes]	MFS	140005	91960.3	82592.8	0.761389	0.00888551	0.154995	0.512632
GAV98737.1	hydroxylase [Lentinula edodes]	salicylate	179651	107023	95623.5	0.909757	0.519422	0.162481	0.657039
GAV98739.1	T2 [Lentinula edodes]	ribonuclease	8.59414e+06	4.42914e+06	3.36458e+06	1.35293	1.20969e-05	0.396601	0.297336
GAV98741.1	protein LENED_000142 [Lentinula edodes]	hypothetical	263869	204660	143680	0.87696	6.09983e-05	0.510367	0.00967814
GAV98749.1	inhibitor family protein [Lentinula edodes]	bax	219509	178702	107379	1.03157	5.24821e-05	0.734843	0.00332109
GAV98757.1	deacetylase [Lentinula edodes]	Arginase	143253	122898	72378.8	0.984924	3.35085e-05	0.763818	0.128332
GAV98759.1	repeat protein [Lentinula edodes]	armadillo	40764.5	32898.8	23319.5	0.805776	2.45493e-06	0.4965	0.0143842
GAV98788.1	lyase [Lentinula edodes]	aminodeoxychorismate	92259.5	78575.1	39667.5	1.21774	0.000337169	0.986114	0.000137212
GAV98822.1	iii [Lentinula edodes]	ribonuclease	238542	100700	39501.6	2.59426	3.41248e-07	1.35008	0.0332957
GAV98823.1	protein LENED_000232 [Lentinula edodes]	hypothetical	219983	215381	184289	0.255423	0.444304	0.224925	0.172646
GAV98824.1	diphosphatase [Lentinula edodes]	inorganic	1.85859e+06	2.04821e+06	1.60495e+06	0.21168	0.0214826	0.351838	0.221059
GAV98829.1	protein LENED_000238 [Lentinula edodes]	hypothetical	83688.2	36334.6	31759.7	1.39783	1.50448e-06	0.194147	0.185262
GAV98847.1	deaminase [Lentinula edodes]	deoxycytidylate	353332	214566	180611	0.968143	3.95495e-06	0.248539	0.130285
GAV98856.1	synthase-like protein [Lentinula edodes]	clavaminate	210871	133695	95908.4	1.13663	0.000146211	0.479211	0.00155959
GAV98860.1	dehydrogenase [Lentinula edodes]	glycine	159522	142170	92470.1	0.786694	0.000468865	0.620554	0.230386
GAV98862.1	repeat-containing protein [Lentinula edodes]	pentatricopeptide	61551.5	63508.1	50398.3	0.288417	0.0628586	0.333564	0.0508102
GAV98865.1	Vps67 domain-containing protein [Lentinula edodes]	Vps51	371630	220270	166222	1.16076	0.000114185	0.406168	0.00242003
GAV98871.1	kinase [Lentinula edodes]	protein	265333	110860	76612.2	1.79216	0.00171734	0.533088	0.00966983
GAV98872.1	family 8 protein [Lentinula edodes]	glycosyltransferase	210605	116462	101204	1.05727	1.15862e-06	0.202598	0.343265
GAV98874.1	protein LENED_000286 [Lentinula edodes]	hypothetical	122023	49285.1	29749.3	2.03622	1.31603e-06	0.728294	0.093605
GAV98881.1	protein [Lentinula edodes]	beta-flanking	495225	403602	309664	0.677381	0.000859831	0.382231	0.0856164
GAV98887.1	factor EF-2 [Lentinula edodes]	elongation	1.37614e+07	9.84582e+06	8.6721e+06	0.666175	4.27347e-07	0.18313	0.0298954
GAV98908.1	lyase [Lentinula edodes]	isocitrate	125243	142814	98597.5	0.345104	0.000187022	0.534519	0.0683095
GAV98909.1	monooxygenase-like protein [Lentinula edodes]	flavin-binding	68880.2	50575.2	38114.5	0.853749	0.000758854	0.40809	0.0442635
GAV98914.1	ribosomal protein l6 [Lentinula edodes]	60s	2.74226e+06	1.35616e+06	1.0356e+06	1.4049	3.02433e-05	0.389064	0.0114988
GAV98928.1	phosphatase [Lentinula edodes]	p-nitrophenyl	501574	424323	300074	0.741145	0.000440748	0.499845	0.00265679
GAV98939.1	pseudouridine synthase D [Lentinula edodes]	tRNA	114867	92339.6	62942.5	0.86786	0.00171984	0.552914	0.0101109
GAV98940.1	5 -phosphate decarboxylase [Lentinula edodes]	orotidine	133488	114613	99866.7	0.418635	5.46291e-05	0.198698	0.00925119
GAV98960.1	protein LENED_000383 [Lentinula edodes]	hypothetical	210981	136495	95944.1	1.13685	4.06503e-06	0.508583	0.393855
GAV98986.1	esterase family 9 protein [Lentinula edodes]	carbohydrate	837854	363640	289577	1.53275	3.29429e-11	0.328562	8.50343e-05
GAV98999.1	protein [Lentinula edodes]	zf-U1-domain-containing	344116	210538	181107	0.926051	7.15258e-07	0.217238	0.0283797
GAV99002.1	ligase [Lentinula edodes]	glutamine-tRNA	599728	442743	386253	0.634762	6.69844e-07	0.196925	0.120394
GAV99007.1	protein [Lentinula edodes]	HAD-like	404889	199750	166376	1.28308	2.73148e-09	0.263752	0.126963
GAV99020.1	complex component protein [Lentinula edodes]	exocyst	1.71081e+06	194776	116613	3.87488	0.000675447	0.740085	0.0579297
GAV99062.1	A thioesterase 13 [Lentinula edodes]	Acyl-coenzyme	111571	92327.5	77120.3	0.532774	0.000787972	0.259651	0.0511
GAV99082.1	protein LENED_000515 [Lentinula edodes]	hypothetical	5.77272e+06	2.18468e+06	1.46691e+06	1.97647	1.00298e-08	0.574639	6.13869e-07
GAV99083.1	decarboxylase [Lentinula edodes]	oxalate	1.05905e+06	334617	184581	2.52045	4.65955e-07	0.858254	0.279685
GAV99096.1	protein LENED_000529 [Lentinula edodes]	hypothetical	76908.9	43554.3	32740	1.2321	1.83244e-06	0.411764	0.0508226
GAV99113.1	[Lentinula edodes]	protein	423199	265446	125045	1.75889	0.000257343	1.08598	0.000444505
GAV99118.1	domain-containing protein [Lentinula edodes]	ph	219626	237596	192936	0.186927	0.181985	0.300389	0.000378214
GAV99122.1	hydrolase family 76 protein [Lentinula edodes]	glycoside	1.16796e+06	564781	396085	1.56011	1.9594e-06	0.511882	0.00872595
GAV99124.1	heat shock protein [Lentinula edodes]	small	240649	202836	119525	1.00961	0.000493355	0.762997	0.0193761
GAV99127.1	protein LENED_000561 [Lentinula edodes]	hypothetical	64915.7	49038.4	27325.4	1.24833	2.01051e-05	0.843669	0.0730696
GAV99138.1	domain-containing protein 2 [Lentinula edodes]	tctex1	382865	145539	122428	1.6449	6.16459e-07	0.249468	0.0768698
GAV99139.1	threonine-protein kinase [Lentinula edodes]	serine	645887	368301	193484	1.73907	9.50569e-10	0.928671	0.114048
GAV99151.1	proteasome non-atpase regulatory subunit 8 [Lentinula edodes]	26s	454573	277704	230583	0.979226	0.0213349	0.268265	0.00855334
GAV99153.1	biosynthesis protein [Lentinula edodes]	streptomycin	1.6181e+06	374602	271826	2.57354	6.60592e-05	0.462675	0.078541
GAV99218.1	protein LENED_000661 [Lentinula edodes]	hypothetical	151543	149770	131723	0.202218	0.0688579	0.185239	0.312156
GAV99221.1	vesicles protein erv14 [Lentinula edodes]	er-derived	438527	366578	258238	0.763964	0.0195328	0.505419	0.184442
GAV99230.1	dehydrogenase [Lentinula edodes]	aldehyde	207305	176237	146550	0.500365	5.04533e-08	0.266128	0.000167399
GAV99236.1	biosynthesis protein [Lentinula edodes]	gliotoxin	615217	418740	346870	0.826701	0.000370576	0.271661	0.132312
GAV99237.1	[Lentinula edodes]	protein	285544	226881	194742	0.55215	0.0010871	0.220371	0.00405241
GAV99259.1	hydrolase family 31 protein [Lentinula edodes]	glycoside	373505	310846	275128	0.441027	1.63781e-06	0.176098	0.00570306
GAV99300.1	guanyl nucleotide exchange [Lentinula edodes]	rho	37526	131761	26131.4	0.522108	0.0948955	2.33407	0.100081
GAV99301.1	fmn-containing dehydrogenase [Lentinula edodes]	fad	1.23784e+06	242214	203825	2.60242	0.000419896	0.248954	0.158668
GAV99317.1	repeat domain 27 [Lentinula edodes]	tetratricopeptide	201180	130360	104355	0.946985	6.29123e-05	0.320999	0.0040173
GAV99319.1	type zinc finger domain-containing protein [Lentinula edodes]	zz	327929	383694	265495	0.3047	0.74478	0.531275	0.478527
GAV99336.1	deacetylase [Lentinula edodes]	chitin	390698	138308	114798	1.76696	1.4624e-08	0.268794	0.210135
GAV99425.1	cycle arrest in response to pheromone-related protein [Lentinula edodes]	cell	89399.8	120372	41095.6	1.12129	0.000495616	1.55044	0.0834729
GAV99442.1	translation initiation factor 2B delta subunit [Lentinula edodes]	eukaryotic	179620	100487	90024	0.996566	1.8678e-06	0.158621	0.424256
GAV99448.1	diphosphatase [Lentinula edodes]	dUTP	518368	249403	185178	1.48506	2.08969e-07	0.429564	0.155327
GAV99449.1	protein [Lentinula edodes]	tho2	99269.7	66250.2	59547.7	0.737307	0.000892191	0.153878	0.0853145
GAV99450.1	cyclohydrolase i [Lentinula edodes]	gtp	48483.4	52588.4	36236.7	0.420039	0.0172828	0.537293	0.114494
GAV99457.1	tu gtp binding domain-containing protein [Lentinula edodes]	ef	124338	127869	92489.5	0.426906	0.224231	0.467305	0.333723
GAV99462.1	protein LENED_000921 [Lentinula edodes]	hypothetical	41827.6	18759.5	14754.9	1.50326	0.00048042	0.346424	0.281721
GAV99470.1	protein LENED_000928 [Lentinula edodes]	hypothetical	3.18649e+06	444175	386711	3.04264	7.76557e-09	0.199873	0.38131
GAV99474.1	initiation factor eif3g [Lentinula edodes]	translation	115614	123662	92788.3	0.317299	0.144402	0.414391	0.0840444
GAV99488.1	54S ribosomal protein MNP1 [Lentinula edodes]	mitochondrial	208056	103769	77718.6	1.42064	0.0110737	0.417038	0.140538
GAV99490.1	kinase activator [Lentinula edodes]	protein	68901.5	74265.6	60447.8	0.188845	0.314126	0.297003	0.0643641
GAV99525.1	prenylyltransferase [Lentinula edodes]	protein	159749	102901	84629.1	0.916586	4.00975e-06	0.282025	0.014832
GAV99544.1	protein LENED_001007 [Lentinula edodes]	hypothetical	109909	70823.9	55862.1	0.976373	0.000370815	0.342368	0.154512
GAV99558.1	dehydrogenase [Lentinula edodes]	succinate-semialdehyde	306281	187645	155726	0.975844	0.0708636	0.268993	0.00459535
GAV99560.1	dehydrogenase [Lentinula edodes]	short-chain	1.1886e+06	500409	314179	1.9196	1.1208e-09	0.671519	0.0391037
GAV99584.1	protein LENED_001049 [Lentinula edodes]	hypothetical	63056.9	62990.9	32404.5	0.960462	0.00029162	0.958952	0.0910293
GAV99596.1	signalosome complex subunit 1 [Lentinula edodes]	cop9	331023	158215	137835	1.26398	1.00534e-08	0.198936	0.0458103
GAV99612.1	phosphatase activator [Lentinula edodes]	Phosphotyrosyl	55368	64681.4	41178.4	0.427166	0.00923553	0.651463	0.0350568
GAV99617.1	protein [Lentinula edodes]	N2227-domain-containing	201792	173650	135084	0.57901	1.60956e-05	0.362322	0.0188315
GAV99632.1	protein [Lentinula edodes]	Pkinase-domain-containing	204120	221765	157816	0.371173	0.106797	0.490787	0.118051
GAV99637.1	recognition particle protein [Lentinula edodes]	signal	401276	203445	111672	1.84532	0.000112533	0.865367	0.00602716
GAV99653.1	hydroxymethyltransferase [Lentinula edodes]	glycine	1341672	1.24512e+06	994283	0.432304	0.0223074	0.324558	0.026806
GAV99655.1	beta-hydrolase [Lentinula edodes]	alpha	139150	84375.1	66086.2	1.07422	5.78909e-05	0.352466	0.0581082
GAV99658.1	reductase Lys1p [Lentinula edodes]	alpha-aminoadipate	242695	199126	173592	0.483439	2.96337e-05	0.197976	0.0106492
GAV99669.1	hydroxysteroid dehydrogenase isomerase family [Lentinula edodes]	3-beta	268964	200951	156894	0.777629	3.72667e-07	0.357057	0.0549491
GAV99673.1	hydrolase family 92 protein [Lentinula edodes]	glycoside	368863	156883	137263	1.42614	0.00120677	0.192739	0.0986858
GAV99684.1	protein Pds5 [Lentinula edodes]	cohesin-associated	489243	167088	76346.7	2.67991	2.8511e-08	1.12997	0.0151142
GAV99691.1	acetyltransferase auxiliary subunit [Lentinula edodes]	N-terminal	301376	263070	204990	0.55601	5.31839e-05	0.359892	0.000807836
GAV99731.1	transcription factor [Lentinula edodes]	bZip	80171.4	41867.9	31473.2	1.34897	1.53986e-05	0.411722	0.0509324
GAV99741.1	carboxylase [Lentinula edodes]	acetyl-	766919	539915	470915	0.703608	1.49658e-06	0.197267	0.00196333
GAV99745.1	p450 [Lentinula edodes]	cytochrome	2.27002e+06	1.42235e+06	1.26206e+06	0.846928	2.99031e-05	0.172506	0.0618035
GAV99746.1	nup40 [Lentinula edodes]	nucleoporin	131784	135767	86849.5	0.601583	0.0742539	0.644542	0.0296141
GAV99748.1	domain-containing protein [Lentinula edodes]	lea	759374	274000	206867	1.8761	2.64583e-09	0.405471	0.00558715
GAV99757.1	repeat-containing protein [Lentinula edodes]	ARM	1.89282e+06	1.17389e+06	987213	0.939105	1.96085e-09	0.249869	0.012734
GAV99770.1	family 20 protein [Lentinula edodes]	glycosyltransferase	222390	203463	154318	0.527181	0.000328399	0.398859	0.0245906
GAV99773.1	glyco protein [Lentinula edodes]	mitochondrial	541739	531570	435950	0.313434	0.00804736	0.286096	0.020214
GAV99789.1	nup189 [Lentinula edodes]	nucleoporin	80961.7	59352.8	52754.5	0.617947	0.00283558	0.170024	0.634878
GAV99801.1	cytoskeleton-regulatory complex protein pan1 [Lentinula edodes]	Actin	209199	129399	103526	1.01489	1.8467e-08	0.321839	0.0364154
GAV99809.1	coat protein [Lentinula edodes]	copii	263324	171951	145482	0.855997	0.135474	0.241156	0.0588484
GAV99813.1	subunit cnd3 [Lentinula edodes]	condensin	42979.9	29326	23763.5	0.854915	0.00706914	0.303432	0.379686
GAV99817.1	protein LENED_001300 [Lentinula edodes]	hypothetical	71853.6	43938.7	33511.5	1.1004	4.87232e-05	0.390836	0.0364285
GAV99818.1	complex subunit SMC1 [Lentinula edodes]	condensin	46122	52117.2	40389.8	0.191465	0.269925	0.367767	0.0762792
GAV99830.1	domain-containing protein [Lentinula edodes]	LCCL	189446	152003	112088	0.757154	1.30146e-05	0.439465	0.04412
GAV99833.1	oxygenase-like protein [Lentinula edodes]	heme	274692	199280	143530	0.936462	0.000220977	0.473445	0.023735
GAV99855.1	cochaperone [Lentinula edodes]	hsc70	179724	166055	129114	0.477144	0.006912	0.363019	0.1206
GAV99873.1	protein [Lentinula edodes]	SRF-TF-domain-containing	164290	8.0737e+06	55480.1	1.5662	0.000587281	7.18512	0.340365
GAV99883.1	turnover protein 4-like protein [Lentinula edodes]	mrna	311449	96224.3	62077.7	2.32685	4.44602e-05	0.632326	0.0765683
GAV99904.1	cis-trans isomerase [Lentinula edodes]	peptidyl-prolyl	152170	135239	84431.8	0.849827	0.000487751	0.679648	0.0859428
GAV99906.1	and 6-phosphogluconate dehydratase [Lentinula edodes]	dihydroxy-acid	257254	176256	147882	0.798753	0.000136196	0.253229	9.79837e-06
GAV99910.1	biosynthetic enzyme [Lentinula edodes]	thiazole	275818	199220	136272	1.01723	5.31863e-05	0.54788	0.000849513
GAV99911.1	proteasome non-atpase regulatory subunit 9 [Lentinula edodes]	26s	571185	215717	148203	1.94639	1.82703e-08	0.541565	0.111316
GAV99933.1	protein [Lentinula edodes]	MRP-L47-domain-containing	276295	156021	114433	1.2717	5.88688e-05	0.447231	0.603057
GAV99937.1	protein LENED_001423 [Lentinula edodes]	hypothetical	308909	232411	195093	0.663015	0.00105178	0.252511	0.0927754
GAV99944.1	oxidase [Lentinula edodes]	acyl-	70682.4	75584.5	57754.6	0.291416	0.403343	0.388156	0.291244
GAV99952.1	ligase [Lentinula edodes]	ubiquitin-protein	89497.8	133581	72454	0.304786	0.0805357	0.882574	0.0262267
GAV99953.1	division control protein 54 [Lentinula edodes]	cell	119036	88162.8	71359.5	0.738215	0.0402589	0.305065	0.0413886
GAV99974.1	NAD FAD-binding domain-containing partial [Lentinula edodes]	DHS-like	213244	196633	92938.8	1.19815	6.51075e-07	1.08115	0.0729176
GAV99978.1	transamidase [Lentinula edodes]	gpi-anchor	181894	97644	76535	1.2489	0.0239735	0.351412	0.275466
GAV99984.1	protein LENED_001473 [Lentinula edodes]	hypothetical	207775	187357	121844	0.769983	0.00595427	0.620751	0.0417419
GAV99992.1	protein [Lentinula edodes]	HOOK-domain-containing	304247	74477.9	64908	2.22878	0.000543181	0.198417	0.874886
GAV99996.1	repeat-like protein [Lentinula edodes]	WD40	357063	224321	181998	0.972252	0.00510416	0.301642	0.249853
GAW00008.1	mutase-like protein [Lentinula edodes]	phosphoglycerate	889964	490283	384313	1.21147	0.00125292	0.351334	0.0457611
GAW00013.1	protein [Lentinula edodes]	RNB-domain-containing	65865.1	39943.7	30908.9	1.09149	8.77263e-08	0.369946	0.000618618
GAW00018.1	Ham1 [Lentinula edodes]	Maf	291663	154858	128270	1.18512	0.000149292	0.271765	0.0347067
GAW00023.1	hydrolase family 38 protein [Lentinula edodes]	glycoside	795016	587767	516425	0.622424	3.589e-06	0.186685	0.00749402
GAW00033.1	ribosomal protein S15 [Lentinula edodes]	mitochondrial	85720.7	49168.9	32884.2	1.38225	4.44147e-06	0.580354	0.00967369
GAW00041.1	phosphatase [Lentinula edodes]	Metallo-dependent	224483	214830	169050	0.409159	0.0152745	0.34575	0.0790732
GAW00048.1	escape protein 2 [Lentinula edodes]	Mitochondrial	221138	128927	110963	0.994871	0.00363947	0.216484	0.000981755
GAW00062.1	general substrate transporter [Lentinula edodes]	MFS	206654	318022	110614	0.901676	0.0222496	1.52359	0.214387
GAW00077.1	knuckle domain protein [Lentinula edodes]	zinc	157458	171714	108794	0.533362	0.0026977	0.6584	0.0119861
GAW00078.1	c oxidase subunit v [Lentinula edodes]	cytochrome	1.17997e+06	1.19785e+06	840076	0.490154	2.32267e-05	0.511854	0.000273978
GAW00082.1	complex subunit spt16 [Lentinula edodes]	fact	175131	136229	114179	0.617135	0.00403936	0.254739	0.0996592
GAW00086.1	5-nucleotidase [Lentinula edodes]	pyrimidine	207328	131839	103959	0.995905	0.000781789	0.342763	0.21603
GAW00095.1	protein LENED_001588 [Lentinula edodes]	hypothetical	589770	258112	183238	1.68644	0.00814482	0.494279	0.0356629
GAW00125.1	transmembrane protein [Lentinula edodes]	fun34	852100	380672	252436	1.7551	2.3702e-07	0.592628	0.0762363
GAW00131.1	protein sorting-associated protein 45 [Lentinula edodes]	vacuolar	195464	108785	78448.4	1.31709	1.90549e-06	0.471665	0.0753315
GAW00133.1	reticulum-derived transport vesicle ERV46 [Lentinula edodes]	endoplasmic	302008	204644	160540	0.911653	0.0256438	0.350181	0.34335
GAW00153.1	protein LENED_001653 [Lentinula edodes]	hypothetical	331884	211420	152891	1.11818	0.000375098	0.467612	0.01611
GAW00158.1	protein [Lentinula edodes]	CAF1-domain-containing	338835	255784	173205	0.9681	1.28186e-06	0.562445	0.152252
GAW00161.1	module family EXPN protein [Lentinula edodes]	Non-catalytic	639481	297276	251413	1.34684	0.00020261	0.24174	0.44538
GAW00165.1	protein LENED_001665 [Lentinula edodes]	hypothetical	177440	126281	96499.2	0.878743	0.00225069	0.388048	0.0710034
GAW00168.1	dehydrogenase [Lentinula edodes]	aldehyde	7.47933e+06	6.57645e+06	5207397	0.522347	1.83337e-05	0.336748	0.000819315
GAW00173.1	methyltransferase [Lentinula edodes]	S-adenosyl-L-methionine-dependent	273386	262439	178854	0.612153	1.59659e-05	0.553196	0.161413
GAW00179.1	initiation factor eIF3 subunit [Lentinula edodes]	translation	421456	235666	198581	1.08565	3.04852e-05	0.247012	0.0657143
GAW00186.1	b5 [Lentinula edodes]	cytochrome	3.0486e+06	130851	113724	4.74453	5.83701e-06	0.202382	0.0798194
GAW00189.1	containing nucleoside triphosphate hydrolase protein [Lentinula edodes]	P-loop	1.92724e+06	811859	261605	2.88108	0.364322	1.63384	0.297078
GAW00191.1	iron-zinc transporter [Lentinula edodes]	ZIP-like	297588	174059	122345	1.28236	0.000307829	0.508623	0.0132366
GAW00193.1	protein [Lentinula edodes]	DAO-domain-containing	1.16975e+06	803849	577376	1.01862	5.05019e-09	0.477413	0.00110738
GAW00207.1	carrier [Lentinula edodes]	mitochondrial	118712	61201	51094.8	1.21622	5.60077e-06	0.26038	0.276868
GAW00213.1	hydrolase family 37 protein [Lentinula edodes]	glycoside	1.49993e+06	184585	124097	3.59536	4.86455e-08	0.572825	0.349939
GAW00218.1	nup45 [Lentinula edodes]	nucleoporin	209069	153727	79712.6	1.3911	0.00542572	0.94749	0.23703
GAW00223.1	translation initiation factor 6 [Lentinula edodes]	eukaryotic	599796	309605	134586	2.15595	2.11118e-11	1.20191	0.14494
GAW00233.1	ear-binding coat-associated protein 1 NECAP-1 [Lentinula edodes]	adaptin	226351	141388	118445	0.934337	0.000293964	0.255434	0.22233
GAW00236.1	arginine-rich splicing factor 4 [Lentinula edodes]	Serine	460081	499111	413285	0.154751	0.0386432	0.272225	0.106249
GAW00237.1	A hydrolase isoform 1 [Lentinula edodes]	3-hydroxyisobutyryl-coenzyme	811404	457693	370021	1.13281	3.08062e-07	0.30677	0.00279191
GAW00246.1	keto reductase [Lentinula edodes]	aldo	450133	255405	225231	0.998949	6.68931e-07	0.181385	0.011634
GAW00247.1	ribosomal protein S26 [Lentinula edodes]	40S	1.16451e+06	1.1767e+06	1.00135e+06	0.217769	0.214089	0.232797	0.283935
GAW00251.1	synthase [Lentinula edodes]	dimethylribityllumazine	1.01252e+06	588856	403705	1.32658	2.0482e-07	0.544615	0.00102326
GAW00258.1	aminotransferase [Lentinula edodes]	alanine	876178	315429	275308	1.67018	6.72862e-09	0.196271	0.10067
GAW00262.1	mutarotase [Lentinula edodes]	rhamnose	423382	439744	274083	0.627347	0.0281332	0.68205	0.373813
GAW00263.1	protein LENED_001765 [Lentinula edodes]	hypothetical	3.48154e+06	1.85726e+06	1.26849e+06	1.45661	2.74505e-06	0.550061	0.00187041
GAW00275.1	esterase family 16 protein [Lentinula edodes]	carbohydrate	2.10838e+06	687816	496682	2.08574	2.70701e-09	0.469701	0.00141825
GAW00334.1	protein LENED_001846 [Lentinula edodes]	hypothetical	409839	276670	193567	1.08222	0.000198014	0.515332	0.099833
GAW00344.1	factor u2af subunit [Lentinula edodes]	splicing	274150	178045	125427	1.12812	0.00144704	0.505395	0.0916572
GAW00348.1	pex19p [Lentinula edodes]	peroxin19	118852	53283.6	36585.3	1.69983	0.000495346	0.542424	0.02024
GAW00360.1	nadh [Lentinula edodes]	amid-like	2.01199e+06	1.14162e+06	687329	1.54955	1.12864e-07	0.732013	0.0166047
GAW00361.1	protein LENED_001875 [Lentinula edodes]	hypothetical	361982	215301	168703	1.10143	7.29e-05	0.351864	0.287204
GAW00366.1	protein [Lentinula edodes]	Pkinase-domain-containing	101279	109138	86560.2	0.226557	0.260516	0.33438	0.189113
GAW00369.1	rna polymerase [Lentinula edodes]	mitochondrial	87756.7	85684.2	28966.7	1.59911	0.000347102	1.56463	0.0808017
GAW00370.1	protein [Lentinula edodes]	cipB	323043	221439	182135	0.826714	3.97596e-05	0.281896	0.336599
GAW00371.1	subunit of the mitochondrial F1F0 ATP synthase [Lentinula edodes]	INH1	3.32903e+06	625296	484280	2.78119	2.71083e-06	0.368697	0.00187953
GAW00382.1	synthetase [Lentinula edodes]	tryptophanyl-trna	9745.97	4434.69	3458.73	1.49456	2.61712e-06	0.358592	0.121295
GAW00424.1	domain-containing protein 12 [Lentinula edodes]	abhydrolase	67953.1	66319.1	56765.3	0.25953	0.0468231	0.224414	0.200681
GAW00428.1	U6 snRNP-specific spliceosomal protein [Lentinula edodes]	U4	63115.5	48189.4	40266.4	0.648418	0.0258736	0.259138	0.257484
GAW00452.1	ERG24 ergosterol biosynthesis protein [Lentinula edodes]	ERG4	510202	160403	133206	1.93741	0.000309577	0.268045	0.3767
GAW00455.1	kinase subdomain-containing protein [Lentinula edodes]	protein	76150	33034.3	28777.2	1.40392	1.00979e-10	0.199038	0.000923931
GAW00463.1	ribosomal protein s10 [Lentinula edodes]	40s	2.2955e+06	2.25464e+06	1.90514e+06	0.268913	0.0400399	0.243003	0.00420983
GAW00513.1	1 [Lentinula edodes]	gamma-glutamyltranspeptidase	832850	403765	297386	1.48572	2.68437e-08	0.441181	0.0206963
GAW00524.1	protein [Lentinula edodes]	CMD-domain-containing	781692	849539	652413	0.260815	0.0258474	0.380895	0.0321687
GAW00525.1	dioxygenase [Lentinula edodes]	phytanoyl-	227385	121382	100603	1.17647	0.236632	0.270889	0.084066
GAW00536.1	fungal protein [Lentinula edodes]	conserved	249802	195356	114658	1.12345	0.00195896	0.768767	0.190692
GAW00587.1	initiation factor 4f subunit p130 [Lentinula edodes]	eukaryotic	423496	242651	179561	1.23787	1.70957e-08	0.434404	0.0523073
GAW00591.1	initiation factor 4f subunit p130 [Lentinula edodes]	eukaryotic	757194	534081	448830	0.754494	2.43817e-07	0.250889	0.101855
GAW00634.1	protein L4 [Lentinula edodes]	ribosomal	1.32026e+06	807339	594784	1.15039	4.4948e-06	0.440808	0.0106398
GAW00640.1	carrier [Lentinula edodes]	mitochondrial	704831	256248	193600	1.8642	8.96272e-06	0.40446	0.00372986
GAW00646.1	catabolism dioxygenase [Lentinula edodes]	taurine	770393	790556	573811	0.425018	0.0622343	0.462291	0.0918564
GAW00684.1	[Lentinula edodes]	protein	2.5184e+08	1.06004e+08	95403632	1.40039	5.85258e-09	0.152007	0.277255
GAW00693.1	protein [Lentinula edodes]	ycaC	168851	119923	104245	0.695772	6.40463e-06	0.20212	0.366169
GAW00711.1	light chain [Lentinula edodes]	Clathrin	815702	368575	299201	1.44692	1.07046e-09	0.300842	0.000245906
GAW00735.1	SNF complex 60 kDa subunit [Lentinula edodes]	SWI	217334	187217	158880	0.451979	0.000386568	0.236774	0.0259394
GAW00769.1	kinase regulatory subunit [Lentinula edodes]	cyclin-dependent	67903.6	46116.2	28892.5	1.2328	0.000646968	0.67458	0.209133
GAW00770.1	enzyme [Lentinula edodes]	insulin-degrading	340132	334672	244855	0.474163	3.12729e-05	0.450818	0.00234751
GAW00795.1	oxidase [Lentinula edodes]	alcohol	175840	186406	124962	0.492772	0.0130809	0.576955	0.0821194
GAW00801.1	protein [Lentinula edodes]	14-3-3	1.31492e+07	8.44644e+06	7.53519e+06	0.803255	7.20288e-07	0.164699	0.101189
GAW00809.1	synthetase guanido kinase [Lentinula edodes]	glutamine	179923	168461	147955	0.282227	0.241889	0.187257	0.520836
GAW00816.1	protein [Lentinula edodes]	MAS20-domain-containing	465010	375972	300323	0.630747	0.00042464	0.324112	0.207431
GAW00823.1	nup189 [Lentinula edodes]	nucleoporin	756751	340177	255673	1.56552	3.58576e-05	0.411985	0.323355
GAW00824.1	protein [Lentinula edodes]	ynr018w-like	208309	135978	82384.1	1.33829	0.0347144	0.722933	0.111876
GAW00854.1	binding protein 2 [Lentinula edodes]	fk506	780807	805776	686796	0.185085	0.0950015	0.230497	0.0358352
GAW00903.1	protein LENED_002460 [Lentinula edodes]	hypothetical	682317	284466	231882	1.55705	8.91711e-06	0.294863	0.180031
GAW00915.1	P450 monooxygenase [Lentinula edodes]	cytochrome	219040	190564	156653	0.483624	0.000123152	0.282707	0.028664
GAW00946.1	decarboxylase [Lentinula edodes]	Diphosphomevalonate	2.45437e+06	1.32189e+06	1.17001e+06	1.06882	3.76349e-07	0.176071	0.00427098
GAW00949.1	protein [Lentinula edodes]	nam9	197458	192942	143380	0.461707	0.000287207	0.428323	0.0164317
GAW00951.1	dehydrogenase [Lentinula edodes]	nadh	469337	202368	166394	1.49603	9.70169e-05	0.282381	0.0114175
GAW00972.1	protein LENED_002534 [Lentinula edodes]	hypothetical	122835	43486.7	31155.8	1.97914	1.2086e-09	0.481074	0.00731863
GAW00974.1	-binding protein [Lentinula edodes]	NAD	885882	379661	321545	1.46209	5.74951e-06	0.239693	0.227108
GAW00997.1	E vacuolar protein-sorting machinery protein HSE1 [Lentinula edodes]	Class	166043	112854	76197.1	1.12375	0.00400053	0.566651	0.41151
GAW01027.1	domain-containing protein [Lentinula edodes]	pci	782822	657452	566628	0.466283	9.35814e-05	0.214484	0.0265981
GAW01028.1	protein [Lentinula edodes]	UPF0652	107922	83832.3	63854.9	0.757119	0.00026722	0.392708	0.099702
GAW01032.1	peptidase A [Lentinula edodes]	tripeptidyl	331672	373146	145925	1.18453	0.000981757	1.35451	0.30164
GAW01035.1	component scaffold protein cdc11 [Lentinula edodes]	sin	480016	229712	185041	1.37524	2.39892e-06	0.311979	0.366872
GAW01049.1	protein L23a [Lentinula edodes]	ribosomal	5.30616e+06	3.36865e+06	2.52085e+06	1.07376	6.56097e-09	0.418259	0.0321617
GAW01065.1	complex subunit 2 [Lentinula edodes]	anaphase-promoting	87784.4	56163.1	41370.3	1.08537	0.000103995	0.441027	0.130623
GAW01089.1	module family 48 protein [Lentinula edodes]	carbohydrate-binding	397152	109567	91151.6	2.12335	0.00026915	0.265479	0.327945
GAW01106.1	proteasome regulatory ATPase RPT6 [Lentinula edodes]	26S	1.14671e+06	790007	646575	0.826607	2.96295e-06	0.289049	0.000757245
GAW01145.1	cytoskeleton organization protein [Lentinula edodes]	actin	188434	173177	125701	0.584068	0.000637301	0.462251	0.130967
GAW01153.1	to ATP-binding cassette transporter [Lentinula edodes]	related	591477	609725	527433	0.165333	0.128527	0.209169	0.018737
GAW01158.1	protein swi6 [Lentinula edodes]	chromatin-associated	51440.8	40199.9	33483.9	0.619446	0.00047555	0.263725	0.0196959
GAW01171.1	50S ribosomal protein L3 [Lentinula edodes]	mitochondrial	179839	108339	90222.2	0.995151	0.00352177	0.263999	0.0638421
GAW01181.1	activating enzyme [Lentinula edodes]	nedd8	213914	200359	156023	0.455277	0.0997582	0.360829	0.0311049
GAW01199.1	CK1 CK1-G protein kinase [Lentinula edodes]	CK1	142460	137866	116565	0.289423	0.168841	0.242139	0.0529679
GAW01204.1	nuclear protein RAN [Lentinula edodes]	GTP-binding	2.15198e+06	2.29418e+06	1.88189e+06	0.193478	0.361874	0.285794	0.296082
GAW01218.1	protein [Lentinula edodes]	LUC7-domain-containing	109719	107691	83963.5	0.385977	0.00373548	0.359058	0.334745
GAW01222.1	protein particle complex subunit [Lentinula edodes]	transport	122772	127197	109875	0.160119	0.121081	0.211198	0.279954
GAW01223.1	H2TH domain-containing protein [Lentinula edodes]	S13-like	305873	91998.4	74818.9	2.03146	1.91422e-06	0.298206	0.0926653
GAW01225.1	ATP synthase subunit D [Lentinula edodes]	vacuolar	404231	264775	201355	1.00544	0.0116957	0.395027	0.115923
GAW01227.1	shock protein 9 [Lentinula edodes]	heat	333455	236050	92936.3	1.84318	5.0484e-06	1.34478	0.0912697
GAW01238.1	ribosomal protein L13 [Lentinula edodes]	50S	154517	327208	70958.9	1.12271	2.00575e-06	2.20515	0.275955
GAW01253.1	protein [Lentinula edodes]	PCI-domain-containing	1.72719e+06	876462	744791	1.21352	4.59033e-08	0.234856	0.000281893
GAW01259.1	amino acid transporter 5 [Lentinula edodes]	vacuolar	225407	151870	136333	0.725394	1.08156e-05	0.155704	0.280744
GAW01272.1	3-kinase [Lentinula edodes]	phosphatidylinositol	77636.9	73784.5	61242.8	0.342202	0.064476	0.268778	0.020702
GAW01289.1	synthase [Lentinula edodes]	phosphoribosylaminoimidazole-succinocarboxamide	161216	110065	93493.4	0.786056	0.00735508	0.235417	0.0959559
GAW01293.1	ribosomal protein L7 [Lentinula edodes]	60S	12977582	7.26671e+06	5.28016e+06	1.29737	5.34409e-09	0.460722	0.0285479
GAW01295.1	polyphosphate phosphatase [Lentinula edodes]	inositol	101155	38623.4	30024.4	1.75237	0.0873599	0.36334	0.379469
GAW01341.1	kinase-associated protein 1A-like protein [Lentinula edodes]	S-phase	2.5503e+06	1.48574e+06	1.21089e+06	1.0746	8.48643e-07	0.295121	5.8151e-07
GAW01364.1	reductase [Lentinula edodes]	fumarate	521426	356806	286352	0.864674	4.03294e-05	0.317353	0.159407
GAW01366.1	regulatory protein [Lentinula edodes]	acetamidase	62410.6	31557.3	21820.1	1.51613	2.61084e-06	0.532317	0.0102333
GAW01402.1	protein [Lentinula edodes]	DUF77-domain-containing	604854	321557	279000	1.11632	3.97245e-08	0.204806	0.31783
GAW01415.1	repeat-containing protein 24 [Lentinula edodes]	wd	1.7296e+06	1.39769e+06	1.18008e+06	0.551552	7.50459e-05	0.244157	0.0703702
GAW01431.1	nexin mvp1 [Lentinula edodes]	sorting	299505	177943	151591	0.982398	2.78082e-08	0.231236	0.000123782
GAW01436.1	willebrand ring finger domain-containing protein [Lentinula edodes]	von	422698	268662	215343	0.972991	2.35133e-06	0.319156	0.477787
GAW01451.1	peroxidase [Lentinula edodes]	heme	8.18051e+06	6901709	5.43885e+06	0.58889	3.22966e-06	0.343652	0.00202406
GAW01456.1	protein LENED_003053 [Lentinula edodes]	hypothetical	856738	320586	279061	1.61827	8.13076e-08	0.200127	0.254769
GAW01457.1	family 48 protein [Lentinula edodes]	glycosyltransferase	120075	115253	74611.6	0.68646	0.000113885	0.627331	0.0190361
GAW01459.1	4B type thioredoxin-like protein [Lentinula edodes]	4A	78351.9	50320.4	42434.2	0.88474	0.000122001	0.245914	0.168859
GAW01483.1	hydroxysteroid dehydrogenase isomerase family protein [Lentinula edodes]	3-beta	694250	643656	454614	0.610812	0.000591849	0.501647	0.00329478
GAW01484.1	oxidase [Lentinula edodes]	multicopper	1.18795e+06	672950	591851	1.00517	5.22391e-08	0.185264	0.0553361
GAW01494.1	iii oxidase [Lentinula edodes]	coproporphyrinogen	144849	124359	110276	0.393426	0.0309685	0.173396	0.140943
GAW01496.1	family protein [Lentinula edodes]	ubiquitin	92081.5	88254.9	79199.2	0.217425	0.171129	0.15619	0.316619
GAW01515.1	5-dehydrogenase [Lentinula edodes]	mannitol-1-phosphate	495222	354570	232227	1.09254	2.40117e-07	0.610533	0.00461893
GAW01550.1	propeptide inhibitor [Lentinula edodes]	protease	465157	367470	268328	0.793717	0.00865499	0.453626	0.237923
GAW01555.1	protein LENED_003157 [Lentinula edodes]	hypothetical	217926	182050	155360	0.488223	0.0592252	0.22872	0.116178
GAW01561.1	phosphatase 2c [Lentinula edodes]	protein	752545	968392	670987	0.165494	0.676177	0.529307	0.0477634
GAW01567.1	hydrolase family 16 protein [Lentinula edodes]	glycoside	2.03791e+06	847104	686022	1.57076	4.06013e-05	0.304284	0.0183039
GAW01570.1	hydrolase family 2 [Lentinula edodes]	glycosyl	299977	153360	132382	1.18015	3.3186e-07	0.212222	0.0523475
GAW01573.1	subunit protein of succinate dehydrogenase [Lentinula edodes]	iron-sulphar	315491	345246	265666	0.247987	0.0114205	0.378013	0.058236
GAW01584.1	threonine protein kinase [Lentinula edodes]	serine	81206.1	83892.5	64546.1	0.331258	0.070241	0.378211	0.0262535
GAW01592.1	protease La [Lentinula edodes]	ATP-dependent	137227	82045.6	64401.4	1.0914	1.96021e-05	0.349334	0.00789032
GAW01593.1	ii iii family protein [Lentinula edodes]	heparinase	504243	328020	223216	1.17568	0.335679	0.555343	0.355803
GAW01612.1	protein [Lentinula edodes]	hsp70-like	3.16115e+06	4.15947e+06	2.1597e+06	0.549618	0.0865426	0.945569	0.00262037
GAW01622.1	protein LENED_003227 [Lentinula edodes]	hypothetical	1.66845e+06	1.34082e+06	798079	1.0639	0.000528042	0.748513	0.156883
GAW01626.1	protein [Lentinula edodes]	kinase-like	220629	129121	112267	0.974696	1.86196e-05	0.20179	0.033135
GAW01636.1	protein l4 [Lentinula edodes]	ribosomal	1.54414e+06	1.08352e+06	868949	0.829457	9.39735e-07	0.318379	0.00692478
GAW01648.1	binding protein [Lentinula edodes]	pab1	137873	72206.8	56183.4	1.29512	3.53276e-08	0.361993	0.124327
GAW01653.1	ribosomal protein L10A [Lentinula edodes]	60S	9.17477e+06	4.1044e+06	3.27566e+06	1.48589	1.03629e-08	0.325385	0.0346883
GAW01655.1	dehydrogenase [Lentinula edodes]	alcohol	194759	153092	133227	0.547805	0.000406349	0.200513	0.33281
GAW01669.1	monoester hydrolase [Lentinula edodes]	phosphoric	69390.8	43689.5	34010.1	1.02878	0.0539313	0.361326	0.0658291
GAW01712.1	ribosomal protein S6 [Lentinula edodes]	40S	1.64069e+06	1.39146e+06	1.17786e+06	0.478138	1.36256e-07	0.24043	0.0298369
GAW01723.1	translation initiation factor 5A-2 [Lentinula edodes]	eukaryotic	1.51704e+06	1.36775e+06	861489	0.816358	0.00108729	0.666905	0.237404
GAW01734.1	ribosomal protein S13 [Lentinula edodes]	40S	6.27112e+06	4.00268e+06	3.35493e+06	0.90244	2.78005e-06	0.254685	0.110084
GAW01742.1	[Lentinula edodes]	amidase	310132	342783	214062	0.534857	0.00036478	0.67927	0.0382946
GAW01744.1	shock protein 70 [Lentinula edodes]	heat	5.58996e+06	3.90758e+06	3.39849e+06	0.717944	8.49799e-07	0.201383	0.0422135
GAW01757.1	protein LENED_003368 [Lentinula edodes]	hypothetical	374635	197711	153921	1.2833	0.000434683	0.361203	0.00404809
GAW01773.1	protein S5 [Lentinula edodes]	ribosomal	4.64302e+06	4.53587e+06	3.82798e+06	0.278481	0.00731065	0.244795	0.0604947
GAW01809.1	translation initiation factor 3 subunit 8 [Lentinula edodes]	eukaryotic	993336	614498	507475	0.968945	6.59361e-08	0.276072	0.0560798
GAW01810.1	protein LENED_003425 [Lentinula edodes]	hypothetical	256066	141398	85727.7	1.57868	6.17721e-08	0.721929	7.12262e-05
GAW01814.1	pore complex protein [Lentinula edodes]	nuclear	180182	144175	77425.7	1.21857	0.015288	0.896934	0.0730131
GAW01852.1	specific transcription factor domain-containing protein [Lentinula edodes]	fungal	198674	138413	116731	0.767217	0.0793011	0.245797	0.386596
GAW01866.1	ribosome biogenesis protein 1 [Lentinula edodes]	eukaryotic	61936.9	63959	51756.6	0.259055	0.260359	0.305404	0.122703
GAW01872.1	repeat containing protein [Lentinula edodes]	heat	313082	95294.5	77577.1	2.01284	0.000242446	0.296762	0.0281696
GAW01890.1	[Lentinula edodes]	peptidase	8.20684e+06	2760213	2.36689e+06	1.79383	1.21068e-10	0.221786	0.0123494
GAW01892.1	ribosomal protein L11 [Lentinula edodes]	mitochondrial	391365	179869	121283	1.69013	0.000839571	0.568567	0.205705
GAW01915.1	sterol oxidase [Lentinula edodes]	C4-methyl	268719	201089	137147	0.970378	0.00968756	0.552112	0.174799
GAW01923.1	ribosomal protein l31 [Lentinula edodes]	60s	460277	289231	231651	0.990551	0.000386011	0.320271	0.00799506
GAW01949.1	protein LENED_003573 [Lentinula edodes]	hypothetical	549124	301162	232630	1.23909	2.1895e-07	0.3725	0.00396153
GAW01953.1	5 [Lentinula edodes]	myosin	360924	233438	192967	0.90334	2.49057e-07	0.274687	8.75099e-06
GAW01962.1	protein [Lentinula edodes]	sdad1	179556	152315	112892	0.669485	0.00105543	0.432112	0.0364872
GAW01964.1	protein import protein mas5 [Lentinula edodes]	mitochondrial	807260	544746	479720	0.75084	1.4275e-08	0.183389	0.0324098
GAW01968.1	transport-related protein [Lentinula edodes]	intra-golgi	11719.4	9402.85	7024.91	0.73835	0.0575697	0.420617	0.372661
GAW01976.1	kinase [Lentinula edodes]	histidine	251542	172570	112976	1.15478	0.0137853	0.611163	0.0611463
GAW01995.1	-3 exoribonuclease 1 [Lentinula edodes]	5	539887	315505	258550	1.06222	9.21435e-09	0.28722	0.00100771
GAW02004.1	-dependent protein kinase hsk1 [Lentinula edodes]	dbf4	260325	257241	229177	0.183855	0.441626	0.166658	0.565011
GAW02026.1	ribosomal protein S4 [Lentinula edodes]	40S	8.41144e+06	5.52175e+06	4.38069e+06	0.941195	1.63891e-09	0.333967	2.46913e-05
GAW02027.1	TRIO domain-containing protein [Lentinula edodes]	CRAL	1.97911e+06	2.08693e+06	1.3933e+06	0.506344	0.0237683	0.582877	0.324544
GAW02038.1	thiol oxidase [Lentinula edodes]	FAD-dependent	172387	171302	115865	0.573213	0.340973	0.564102	0.131985
GAW02041.1	hydrolase family 2 protein [Lentinula edodes]	glycoside	2.46251e+06	913686	626551	1.97462	1.59666e-06	0.544266	0.00174412
GAW02044.1	oxidoreductase 21 kda subunit [Lentinula edodes]	nadh-ubiquinone	479271	353300	288583	0.731858	0.000184266	0.291907	0.0303928
GAW02087.1	protein export protein [Lentinula edodes]	nuclear	52518.5	61014.4	43547.5	0.270238	0.237051	0.486561	0.00479679
GAW02104.1	associated chaperone [Lentinula edodes]	ribosome	389905	305684	239035	0.7059	0.00102969	0.354821	0.0252776
GAW02113.1	protein LENED_003746 [Lentinula edodes]	hypothetical	201386	124772	71474	1.49447	0.00863728	0.803809	0.0107337
GAW02131.1	repeat-containing protein [Lentinula edodes]	ARM	149483	81929.6	71505.2	1.06386	0.0018541	0.196336	0.106051
GAW02139.1	binding protein ncp1 [Lentinula edodes]	dna	175821	78448.6	69891.1	1.33093	3.20937e-06	0.166639	0.452207
GAW02148.1	oxidoreductase kda subunit [Lentinula edodes]	nadh-ubiquinone	190046	161710	101579	0.903751	5.7789e-06	0.670809	0.0245846
GAW02151.1	disulfide isomerase [Lentinula edodes]	protein	735300	628487	558734	0.39617	3.34048e-05	0.169721	0.07904
GAW02158.1	reticulum protein [Lentinula edodes]	endoplasmic	116907	114283	97617.7	0.260151	0.00238076	0.227399	0.00523379
GAW02159.1	protein S25 [Lentinula edodes]	ribosomal	1.25401e+06	1.43313e+06	828759	0.59752	0.018775	0.790149	0.0514718
GAW02167.1	ribosomal protein l2 [Lentinula edodes]	60s	4.09115e+06	4.0636e+06	3.54841e+06	0.205332	0.0340619	0.195585	0.132383
GAW02170.1	protein asr2 [Lentinula edodes]	arsenite-resistant	176614	344333	104052	0.763293	3.22148e-08	1.7265	0.303644
GAW02185.1	domain-containing protein 5 [Lentinula edodes]	thioredoxin	148267	76127.4	61076	1.27952	0.000159001	0.317809	0.0669505
GAW02210.1	domain-containing protein [Lentinula edodes]	Nop	279786	212227	183861	0.60571	5.63447e-05	0.206993	0.0127048
GAW02230.1	general substrate transporter [Lentinula edodes]	MFS	759946	309022	205560	1.88634	2.35688e-07	0.588154	0.000186822
GAW02239.1	ATPase [Lentinula edodes]	V-type	1.52556e+06	1.02072e+06	895452	0.768652	8.90453e-08	0.188901	0.0498511
GAW02256.1	protein LENED_003895 [Lentinula edodes]	hypothetical	442598	195314	172876	1.35626	6.34476e-08	0.176058	0.0398227
GAW02270.1	protein [Lentinula edodes]	cytoplasm	278498	285348	234801	0.246232	0.325123	0.281285	0.185919
GAW02278.1	protein [Lentinula edodes]	VIT-domain-containing	1.88766e+06	775530	670766	1.49271	4.30875e-13	0.209372	1.41241e-06
GAW02303.1	synthase [Lentinula edodes]	phosphatidylinositol	127027	88926	76169.4	0.737858	0.00278918	0.223395	0.183472
GAW02304.1	synthase [Lentinula edodes]	asparagine	696189	120262	108144	2.68652	0.0596137	0.153221	0.1342
GAW02307.1	subunit [Lentinula edodes]	methylosome	162876	121519	75104.8	1.11679	2.19964e-06	0.694203	0.0026822
GAW02321.1	protein LENED_003971 [Lentinula edodes]	hypothetical	118146	48483.5	40856.6	1.53194	7.98717e-06	0.246927	0.16625
GAW02328.1	translation initiation factor 1 [Lentinula edodes]	eukaryotic	591246	292322	240201	1.29951	4.65874e-08	0.283316	0.17953
GAW02335.1	protein [Lentinula edodes]	ATP12-domain-containing	273071	49820.1	40326.2	2.75948	0.00162631	0.30501	0.057282
GAW02346.1	dna-binding [Lentinula edodes]	uv-damaged	157027	109877	74717.9	1.07149	1.99582e-06	0.55637	0.222353
GAW02352.1	protein [Lentinula edodes]	cyclase-associated	592222	253982	207298	1.51443	8.90145e-11	0.293017	0.0011495
GAW02355.1	protein LENED_004007 [Lentinula edodes]	hypothetical	269339	214222	126954	1.08512	0.000314467	0.754803	9.36308e-05
GAW02360.1	[Lentinula edodes]	tyrosinase	125941	43635.7	38604.7	1.7059	3.35634e-09	0.176735	0.730729
GAW02371.1	export receptor crm1 [Lentinula edodes]	nuclear	1.24187e+06	632316	509026	1.2867	2.64177e-07	0.312907	0.0513357
GAW02389.1	protein LENED_004041 [Lentinula edodes]	hypothetical	219635	124499	92689.5	1.24463	1.18826e-07	0.425659	0.029958
GAW02393.1	associated protein [Lentinula edodes]	microtubule	190529	135357	104914	0.860799	0.000926994	0.367555	0.316024
GAW02395.1	aminopeptidase [Lentinula edodes]	methionine	432983	273401	245815	0.816738	5.72865e-05	0.153445	0.406807
GAW02401.1	protein [Lentinula edodes]	RWD-domain-containing	728963	353762	315143	1.20984	4.1484e-07	0.166774	0.481348
GAW02423.1	peptidase [Lentinula edodes]	ATP-dependent	161770	154788	124114	0.382273	0.022811	0.318626	0.00205657
GAW02445.1	genome maintenance protein [Lentinula edodes]	mitochondrial	302047	242496	164348	0.878018	1.67901e-06	0.561205	0.00150191
GAW02467.1	subunit of F1F0-ATP synthase N-terminal domain-containing protein [Lentinula edodes]	epsilon	325898	380155	227150	0.520777	0.000107679	0.742944	0.0924316
GAW02475.1	bli-3 [Lentinula edodes]	protein	4.09528e+06	3.91316e+06	2.88448e+06	0.50565	0.0837407	0.440024	0.00238452
GAW02496.1	protein [Lentinula edodes]	dna-binding	274473	107516	95729.2	1.51964	0.00421273	0.167514	0.357539
GAW02498.1	protein LENED_004157 [Lentinula edodes]	hypothetical	140007	130087	68231.8	1.03699	4.21116e-06	0.930958	0.304814
GAW02524.1	protein LENED_004186 [Lentinula edodes]	hypothetical	1.39431e+06	465557	374850	1.89517	0.0165315	0.312643	0.0762374
GAW02530.1	I-like protein [Lentinula edodes]	DNase	149488	153329	131092	0.189452	0.204694	0.226049	0.427745
GAW02531.1	protein [Lentinula edodes]	DUF866-domain-containing	125128	136471	92630	0.433856	0.000214271	0.559044	0.00455378
GAW02543.1	sorting protein 1 [Lentinula edodes]	vacuolar	284659	151164	117368	1.27819	1.61069e-08	0.365078	0.0346593
GAW02545.1	transport factor 2 [Lentinula edodes]	nuclear	589052	649594	387730	0.60334	0.00447035	0.744485	0.15786
GAW02562.1	cell death protein 5 [Lentinula edodes]	programmed	119583	79480.2	60311.9	0.987492	3.77979e-05	0.398152	0.265576
GAW02566.1	hydrolase family 13 protein [Lentinula edodes]	glycoside	710851	387103	246027	1.53073	8.88474e-07	0.653902	0.0253824
GAW02587.1	protein [Lentinula edodes]	ctg1	137243	78727	60175.7	1.18948	1.7456e-07	0.387678	0.1621
GAW02589.1	reducing end-specific cellobiohydrolase [Lentinula edodes]	Oligoxyloglucan	317103	334972	279373	0.18276	0.0116836	0.261849	0.00981042
GAW02594.1	protein 1 epsilon subunit [Lentinula edodes]	t-complex	1.77928e+06	1.10254e+06	948046	0.908268	1.08002e-08	0.217802	0.0632589
GAW02595.1	threonine specific protein phosphatase Sit4 [Lentinula edodes]	serine	284126	205332	152230	0.900282	3.97795e-09	0.43171	0.189995
GAW02605.1	partial [Lentinula edodes]	WH1-domain-containing	580034	246696	152813	1.92437	2.02711e-07	0.690968	0.0315999
GAW02655.1	remodelling complex atpase chain isw1 [Lentinula edodes]	chromatin	170465	284154	110336	0.627578	0.35035	1.36478	0.203969
GAW02659.1	p450 oxidoreductase [Lentinula edodes]	cytochrome	165353	183784	141537	0.224376	0.196551	0.376836	0.0870938
GAW02677.1	zinc finger transcription factor HAP1 [Lentinula edodes]	Heme-responsive	487675	241959	210351	1.21312	0.00398963	0.201963	0.397193
GAW02694.1	protein [Lentinula edodes]	PEBP-like	120678	91206.7	74404	0.697711	0.0016858	0.293758	0.100702
GAW02721.1	protein LENED_004389 [Lentinula edodes]	hypothetical	515582	350426	115065	2.16375	1.70586e-07	1.60666	0.125835
GAW02727.1	splicing factor [Lentinula edodes]	pre-mrna	26126.7	17325.7	14970.1	0.803442	0.00475856	0.210829	0.504681
GAW02734.1	domain membrane protein [Lentinula edodes]	duf895	186147	254853	144201	0.368359	0.053943	0.821586	0.0150737
GAW02745.1	protein LENED_004413 [Lentinula edodes]	hypothetical	117665	125465	100500	0.227482	0.105812	0.320086	0.165908
GAW02761.1	protein sorting-associated protein 35 [Lentinula edodes]	vacuolar	148743	72743.7	54092.7	1.45931	1.13689e-06	0.427389	0.159686
GAW02765.1	rna polymerase ii subunit rpb1 [Lentinula edodes]	dna-directed	99514.7	52575.8	42366.5	1.23198	9.36065e-05	0.311475	0.21874
GAW02778.1	formyltransferase [Lentinula edodes]	phosphoribosylglycinamide	197610	177099	146517	0.431587	0.0952973	0.27349	0.00335803
GAW02784.1	protein dnm1 [Lentinula edodes]	dynamin	76537.1	68180.6	61020.7	0.326861	0.02319	0.160062	0.406508
GAW02810.1	protein [Lentinula edodes]	mo25	595310	290020	252304	1.23848	2.02353e-10	0.200988	0.0927473
GAW02811.1	protein LENED_004485 [Lentinula edodes]	hypothetical	776756	540044	391900	0.986977	1.00862e-08	0.46259	0.000132368
GAW02821.1	a-2-activating protein [Lentinula edodes]	phospholipase	250923	188969	166205	0.594276	0.00120208	0.185186	0.277839
GAW02848.1	protein [Lentinula edodes]	DEAD-domain-containing	400050	292042	260096	0.621135	1.29367e-06	0.167128	0.0636712
GAW02854.1	reductase [Lentinula edodes]	glyoxylate	173811	155687	119365	0.542141	0.0246916	0.383271	0.0570787
GAW02859.1	protein LENED_004536 [Lentinula edodes]	hypothetical	914901	289257	202837	2.1733	1.01155e-09	0.512034	0.0368513
GAW02865.1	phosphoribosyltransferase [Lentinula edodes]	orotate	135404	231741	90862.9	0.575507	0.000145326	1.35075	0.11339
GAW02866.1	9-fatty acid desaturase [Lentinula edodes]	delta	121229	66846.2	59233.1	1.03325	0.0143066	0.174442	0.303061
GAW02876.1	p [Lentinula edodes]	aminopeptidase	107532	103289	92431.1	0.21832	0.0663925	0.160239	0.0402309
GAW02880.1	phosphoribosyltransferase [Lentinula edodes]	uracil	668001	629931	547911	0.285908	0.0131671	0.201252	0.00607127
GAW02881.1	helicase [Lentinula edodes]	rna	994246	502586	428714	1.21359	2.44375e-07	0.229356	0.230285
GAW02924.1	proteinase [Lentinula edodes]	cysteine	59930	58445	51577.4	0.216538	0.0958714	0.180341	0.372994
GAW02928.1	cargo receptor [Lentinula edodes]	endosomal	124984	129548	104651	0.256152	0.0714511	0.307896	0.117352
GAW02939.1	hydrolase family 5 protein [Lentinula edodes]	glycoside	158565	99388.2	81896	0.953207	5.20683e-05	0.279281	0.0753405
GAW02940.1	hydrolase family 5 protein [Lentinula edodes]	glycoside	104342	65362.1	48774.6	1.09711	0.000117166	0.422324	0.012035
GAW02967.1	[Lentinula edodes]	urease	277527	158582	141651	0.970288	3.84307e-10	0.162889	0.00575115
GAW02991.1	dioxygenase family protein [Lentinula edodes]	phytanoyl-	111977	79931.7	63615.2	0.815759	7.60236e-06	0.329396	0.163072
GAW02996.1	elastinolytic metalloproteinase [Lentinula edodes]	Extracellular	3.23011e+06	1.71692e+06	445696	2.85745	0.00489361	1.94569	0.121066
GAW03000.1	pob1 [Lentinula edodes]	Protein	128684	86501.4	70525.8	0.867614	1.19215e-05	0.294573	0.0701648
GAW03004.1	protein LENED_004692 [Lentinula edodes]	hypothetical	397450	77187	55980.9	2.82777	0.00173568	0.463424	0.673169
GAW03007.1	amidotransferase subunit a [Lentinula edodes]	glutamyl-trna	143195	241452	99854.7	0.520078	0.0860133	1.27383	0.272693
GAW03068.1	protein [Lentinula edodes]	G-alpha-domain-containing	386470	404663	176215	1.13302	0.00361364	1.19939	0.024251
GAW03071.1	protein LENED_004762 [Lentinula edodes]	hypothetical	283803	218962	122615	1.21075	0.00257758	0.836545	0.00933045
GAW03085.1	protease [Lentinula edodes]	acid	444532	441898	382824	0.215605	0.00174998	0.207033	0.0806497
GAW03120.1	protein LENED_004816 [Lentinula edodes]	hypothetical	3.59342e+06	2.06761e+06	1.82826e+06	0.974884	1.26939e-07	0.177493	0.187568
GAW03164.1	monooxygenase [Lentinula edodes]	cyclohexanone	343038	110532	85783.9	1.99959	0.00056539	0.365691	0.23337
GAW03186.1	regulator prz1 [Lentinula edodes]	transcriptional	1.06777e+06	267322	176124	2.59993	2.05594e-07	0.601982	0.130112
GAW03194.1	protease S28 [Lentinula edodes]	serine	786861	418908	294618	1.41726	6.65862e-06	0.50779	0.00013499
GAW03206.1	exopeptidase [Lentinula edodes]	Zn-dependent	404804	301136	255120	0.666049	6.9427e-06	0.239242	0.0042018
GAW03210.1	oxidoreductase [Lentinula edodes]	NADH-ubiquinone	1.2588e+06	893019	622007	1.01704	0.150168	0.52176	0.00180842
GAW03227.1	domain-like protein [Lentinula edodes]	GAF	308439	277239	166220	0.89189	4.90835e-06	0.738036	0.0680766
GAW03238.1	protein LENED_004947 [Lentinula edodes]	hypothetical	136696	109438	95461.8	0.517978	1.17511e-06	0.197112	0.103222
GAW03281.1	to secretory protein Ssp120 [Lentinula edodes]	precursor	310323	229865	194847	0.67143	0.00382946	0.238441	0.0530934
GAW03286.1	ketoreductase [Lentinula edodes]	Aldo	206976	132564	92022.1	1.16941	0.00107418	0.526632	0.00753594
GAW03297.1	NAD -binding domain-containing protein [Lentinula edodes]	FAD	416394	232846	201951	1.04394	7.95223e-06	0.205366	0.0223828
GAW03303.1	hydrolase family 47 protein [Lentinula edodes]	glycoside	1.69786e+06	547177	492981	1.78412	0.00015996	0.150477	0.296247
GAW03316.1	oligomeric golgi complex subunit 5-like [Lentinula edodes]	conserved	263418	373301	229954	0.196012	0.274835	0.698998	0.0112465
GAW03325.1	protein [Lentinula edodes]	BRO1-domain-containing	353347	268019	169377	1.06085	0.00149751	0.662102	0.0497371
GAW03329.1	factor acetylhydrolase ib alpha subunit [Lentinula edodes]	platelet-activating	195651	170818	105040	0.897343	0.000967096	0.701519	0.0370789
GAW03334.1	[Lentinula edodes]	hexokinase	1.18198e+06	1.08086e+06	935409	0.33754	9.17785e-05	0.20851	0.253953
GAW03343.1	protein [Lentinula edodes]	D-lactonohydrolase-like	221098	76980	59374.8	1.89676	9.31283e-06	0.374633	0.144022
GAW03356.1	protein LENED_005076 [Lentinula edodes]	hypothetical	213192	156580	126598	0.751899	0.000238847	0.306642	0.102992
GAW03380.1	monocarboxylate transporter [Lentinula edodes]	MFS	156699	156496	98994.7	0.662571	0.0282688	0.660707	0.457218
GAW03383.1	flavin oxidoreductase [Lentinula edodes]	NADH-dependent	353106	436990	246036	0.521234	0.00238893	0.828733	0.018976
GAW03384.1	p450 [Lentinula edodes]	cytochrome	685503	572764	399434	0.779204	1.73627e-05	0.519983	0.0126103
GAW03388.1	hydrolase family 31 protein [Lentinula edodes]	glycoside	248957	81518.5	64350.6	1.95187	3.1857e-06	0.341173	0.497173
GAW03402.1	c reductase iron-sulfur subunit [Lentinula edodes]	ubiquinol-cytochrome	1.90918e+06	1.56005e+06	1.07582e+06	0.827522	7.86546e-07	0.536157	2.48242e-05
GAW03407.1	SET [Lentinula edodes]	Protein	1.12031e+06	700803	496023	1.17542	6.89337e-09	0.498602	0.0317848
GAW03420.1	acid phosphatase like protein [Lentinula edodes]	Testicular	1.25908e+07	7.81997e+06	6.71371e+06	0.907191	2.38776e-09	0.220054	0.00105482
GAW03427.1	alkaline nonlysosomal ceramidase [Lentinula edodes]	Neutral	439794	364119	325405	0.434593	8.4255e-06	0.162174	0.137434
GAW03472.1	factor clf1 [Lentinula edodes]	pre-mrna-splicing	159667	116807	93387	0.773776	3.14153e-07	0.322831	0.0635435
GAW03489.1	protein Nrd1 [Lentinula edodes]	RNA-binding	240615	209078	167210	0.525065	0.00607145	0.322382	0.00107682
GAW03490.1	aminopeptidase [Lentinula edodes]	leucyl	165018	38950.7	18043.7	3.19306	5.84916e-05	1.11016	0.186217
GAW03495.1	reticulum metallopeptidase 1 [Lentinula edodes]	endoplasmic	347750	174886	127028	1.4529	0.0249427	0.461268	0.00350273
GAW03505.1	protein LENED_005234 [Lentinula edodes]	hypothetical	460205	288001	174530	1.3988	2.97139e-09	0.722599	0.000105045
GAW03506.1	subunit alpha-like [Lentinula edodes]	neoverrucotoxin	216701	115731	84938.2	1.35122	0.0777065	0.446289	7.59948e-05
GAW03510.1	amidase [Lentinula edodes]	general	846376	772215	396990	1.0922	0.000224885	0.959901	0.16366
GAW03524.1	oxidoreductase subunit [Lentinula edodes]	nadh:ubiquinone	906300	725348	557792	0.700263	0.0275859	0.378947	0.233274
GAW03531.1	hydrolase endo- -beta-D-glucanase [Lentinula edodes]	dienelactone	124114	65277.8	54007.6	1.20043	2.27423e-06	0.273431	0.116322
GAW03537.1	protein [Lentinula edodes]	DUF155-domain-containing	201944	102927	84754.1	1.2526	0.000548183	0.280262	0.0188171
GAW03563.1	ribosomal protein s5 [Lentinula edodes]	37s	3.03975e+06	536299	400277	2.92488	3.27529e-09	0.422038	0.0982051
GAW03584.1	protein LENED_005319 [Lentinula edodes]	hypothetical	227228	85804.7	74742.5	1.60414	1.98761e-07	0.199127	0.238625
GAW03598.1	reductase [Lentinula edodes]	dihydrofolate	713473	541234	460640	0.631219	1.88395e-05	0.232614	0.308467
GAW03604.1	hydrolase [Lentinula edodes]	isochorismatase	666233	368437	288887	1.20552	0.000232659	0.350912	0.260969
GAW03650.1	shock protein hsp98 [Lentinula edodes]	heat	3.35008e+06	2.23801e+06	1.71593e+06	0.9652	2.32309e-10	0.383224	0.00153909
GAW03657.1	carboxypeptidase [Lentinula edodes]	serine	296049	262326	178578	0.72928	0.00858598	0.554807	0.138824
GAW03694.1	protein LENED_005436 [Lentinula edodes]	hypothetical	1.07402e+06	389364	328998	1.70687	1.42913e-11	0.243043	0.00218488
GAW03699.1	dehydrogenase 1 alpha subcomplex subunit 5 [Lentinula edodes]	nadh	530362	455663	212997	1.31615	0.0150131	1.09714	0.179615
GAW03700.1	thiolase [Lentinula edodes]	3-ketoacyl-	211703	176129	157333	0.428221	0.0130931	0.162808	0.105147
GAW03716.1	repeat-containing protein 40 [Lentinula edodes]	leucine-rich	97543.1	90110.9	55197.9	0.821426	0.000226838	0.707089	0.0265386
GAW03719.1	small secreted protein [Lentinula edodes]	GPI-anchored	939039	536349	366057	1.35912	4.06353e-07	0.551102	0.103178
GAW03724.1	protein [Lentinula edodes]	NAD-P-binding	666302	466282	350053	0.928605	0.0163312	0.413632	0.531484
GAW03736.1	agc-unique protein kinase [Lentinula edodes]	agc	222787	144241	121708	0.87224	0.000624597	0.245051	0.00191293
GAW03746.1	5 -phosphate oxidase- fmn-binding [Lentinula edodes]	pyridoxamine	349487	143043	113909	1.61736	0.241579	0.328567	0.000378126
GAW03749.1	-like protein [Lentinula edodes]	magnesium	57041	65608	50902	0.164275	0.344246	0.366148	0.226159
GAW03797.1	transducer [Lentinula edodes]	signal	98945.8	41031.9	36247.5	1.44876	1.54955e-06	0.178863	0.370078
GAW03800.1	excision repair protein rad23 [Lentinula edodes]	uv	857444	1.13612e+06	660472	0.376544	0.037986	0.782548	0.0124855
GAW03839.1	diphosphate-binding protein [Lentinula edodes]	Thiamin	471872	271320	112620	2.06693	2.25939e-06	1.26853	0.0602607
GAW03841.1	protein sorting-associated protein 26 [Lentinula edodes]	vacuolar	1.8755e+06	450894	230003	3.02755	0.326075	0.971138	0.339149
GAW03854.1	synthase [Lentinula edodes]	hydroxymethylglutaryl-	304373	210291	181619	0.744927	5.07199e-05	0.211474	0.00561592
GAW03858.1	domain-containing protein [Lentinula edodes]	duf636	323974	218336	176398	0.877045	0.000632689	0.307712	0.0880864
GAW03859.1	hydrolase family 61 protein [Lentinula edodes]	glycoside	145384	131312	82968.3	0.809239	0.000417954	0.662368	0.000665256
GAW03890.1	acetyltransferase type b catalytic subunit [Lentinula edodes]	histone	71768.1	80681	57654.1	0.315919	0.167502	0.484806	0.0108221
GAW03892.1	diphosphatase gda1 [Lentinula edodes]	nucleoside	195990	101717	64963.4	1.59308	1.98253e-05	0.646855	0.102783
GAW03903.1	dehydrogenase X component [Lentinula edodes]	pyruvate	114136	108074	90373.9	0.336776	4.82925e-05	0.258046	0.00227558
GAW03909.1	repeat-containing protein [Lentinula edodes]	Pentatricopeptide	98259.5	93749.6	79479.3	0.306019	0.0515142	0.238233	0.350979
GAW03925.1	concanamycin induced protein c [Lentinula edodes]	1	11799279	7.43979e+06	5.52537e+06	1.09456	0.000119444	0.429191	0.0428077
GAW03942.1	prolyl oligopeptidase active site region [Lentinula edodes]	peptidase	539347	490246	378033	0.512701	0.000115919	0.374992	0.0470569
GAW03963.1	hydrolase family 31 protein [Lentinula edodes]	glycoside	404025	251074	187807	1.10519	3.16426e-08	0.418863	0.000934837
GAW03990.1	protein LENED_005750 [Lentinula edodes]	hypothetical	873093	379440	336627	1.37498	0.000554777	0.172721	0.605982
GAW03992.1	Thr protein phosphatase [Lentinula edodes]	Ser	374919	221577	190886	0.973868	1.61351e-07	0.215094	0.0567066
GAW04047.1	Le1 [Lentinula edodes]	nuclease	76103.6	71297.9	62374.4	0.28701	0.000810175	0.192905	0.0520024
GAW04070.1	alcohol dehydrogenase [Lentinula edodes]	nadp-dependent	344803	145957	101191	1.76869	0.000116158	0.528458	0.0130315
GAW04078.1	protein LENED_005844 [Lentinula edodes]	hypothetical	156931	76878.9	65904.9	1.25167	3.36198e-06	0.222202	0.269773
GAW04107.1	domain-containing protein [Lentinula edodes]	CUE	899335	406357	301578	1.57633	1.99565e-08	0.430215	0.028153
GAW04122.1	snRNA-associated Sm-like protein LSm7 [Lentinula edodes]	U6	816756	372108	306189	1.41548	6.3491e-07	0.2813	0.0968206
GAW04123.1	RNA polymerase protein cid1 [Lentinula edodes]	Poly	146601	178279	122175	0.26294	0.612732	0.545187	0.359237
GAW04131.1	domain protein [Lentinula edodes]	c2	320152	269812	142094	1.17192	0.157043	0.925112	0.216443
GAW04168.1	protein [Lentinula edodes]	APG12-domain-containing	83446.5	78548.9	68702.4	0.280492	0.517038	0.193232	0.676307
GAW04187.1	oxidoreductase [Lentinula edodes]	NADH-quinone	1.14485e+06	1.07008e+06	887635	0.367122	0.00177434	0.269683	0.00115272
GAW04213.1	ribosomal protein S5 [Lentinula edodes]	40S	5.62781e+06	4.23346e+06	3.06958e+06	0.874532	3.34341e-07	0.463795	0.0002447
GAW04218.1	phosphate transporter [Lentinula edodes]	inorganic	601027	624401	503046	0.256739	0.0337466	0.311782	0.0152661
GAW04220.1	snRNA-associated Sm-like protein LSm2 [Lentinula edodes]	U6	455063	330758	226863	1.00424	1.00596e-05	0.543955	0.0513242
GAW04232.1	porphobilinogen synthase [Lentinula edodes]	tetrapyrrole	992054	746952	629584	0.65602	2.67874e-06	0.246616	0.00206552
GAW04239.1	protein [Lentinula edodes]	kinase-like	183253	114411	45918.2	1.99669	0.0188127	1.31709	0.143111
GAW04287.1	dehydratase [Lentinula edodes]	2-methylcitrate	952422	1.0617e+06	788690	0.272142	0.00123932	0.428841	0.00123522
GAW04291.1	oxidoreductin-1 [Lentinula edodes]	endoplasmic	47029.4	27391.3	22185.9	1.08392	0.00402807	0.304074	0.424685
GAW04293.1	finger protein rts2 [Lentinula edodes]	zinc	33319.1	11403.4	9163.17	1.86243	8.50431e-06	0.315545	0.387675
GAW04295.1	phosphatase 5 [Lentinula edodes]	protein	163735	182196	144951	0.175794	0.578966	0.329922	5.21612e-06
GAW04314.1	domain protein [Lentinula edodes]	acyltransferase	477483	633062	409391	0.22197	0.158387	0.628866	0.002109
GAW04335.1	protein LENED_006116 [Lentinula edodes]	hypothetical	194061	130140	105940	0.873261	3.07126e-07	0.296808	0.0020213
GAW04349.1	shock protein [Lentinula edodes]	heat	1.49395e+06	1.27393e+06	901027	0.72949	7.4307e-06	0.499638	4.12567e-05
GAW04379.1	Serine threonine protein kinase [Lentinula edodes]	purarive	4.68312e+06	1.27809e+06	602578	2.95825	1.43081e-09	1.08477	0.0688005
GAW04384.1	ribosomal protein mitochondrial [Lentinula edodes]	37S	86017.7	67507.2	58293.5	0.561299	0.111559	0.211706	0.45208
GAW04386.1	proteasome non-atpase regulatory subunit 12 [Lentinula edodes]	26s	370717	209789	174990	1.08305	1.41606e-06	0.26167	0.10439
GAW04398.1	polarity protein [Lentinula edodes]	cell	219681	160294	112984	0.959293	0.0649196	0.504606	0.017275
GAW04415.1	protein LENED_006204 [Lentinula edodes]	hypothetical	89846.4	82464.8	69146.8	0.377799	0.0481588	0.254116	0.268199
GAW04445.1	protein LENED_006234 [Lentinula edodes]	hypothetical	1.41791e+06	1.18593e+06	938204	0.595794	6.99423e-08	0.338049	0.000448963
GAW04455.1	oxidase [Lentinula edodes]	glucose	104692	95351	76421.1	0.454103	0.0127468	0.319277	0.00134434
GAW04483.1	protein LENED_006279 [Lentinula edodes]	hypothetical	178409	158522	94338.9	0.919267	6.85118e-06	0.74876	0.0645765
GAW04501.1	protein [Lentinula edodes]	yml030w-like	99198.6	96214.2	75049.7	0.402473	0.000224057	0.358404	0.0166459
GAW04504.1	inner membrane protein [Lentinula edodes]	mitochondrial	66938.6	24877.9	18528	1.85313	0.229256	0.425158	0.0635423
GAW04519.1	snare protein [Lentinula edodes]	Sec1-like	292618	136824	115315	1.34344	2.07346e-08	0.246738	0.0121818
GAW04527.1	cis-trans cyclophilin-type protein [Lentinula edodes]	peptidyl-prolyl	125470	91821.9	73050.1	0.78038	0.0677974	0.329952	0.160082
GAW04528.1	c heme lyase [Lentinula edodes]	Cytochrome	3.18654e+06	1.83518e+06	1.11908e+06	1.50968	0.0516472	0.713612	0.281818
GAW04552.1	hydrolase family 3 protein [Lentinula edodes]	glycoside	1.09905e+06	658162	461170	1.25289	4.32474e-10	0.513144	0.000100316
GAW04574.1	formamidase [Lentinula edodes]	acetamidase	955020	446977	358264	1.41451	1.29504e-08	0.319175	0.035255
GAW04576.1	protein [Lentinula edodes]	oxidase-like	216784	188162	115640	0.906619	0.000356177	0.702331	0.120568
GAW04587.1	[Lentinula edodes]	protein	9.12625e+06	5.75272e+06	2.07255e+06	2.13862	4.3194e-06	1.47284	0.137841
GAW04589.1	like protein [Lentinula edodes]	La	390237	340528	244179	0.67641	2.6396e-06	0.479831	0.0011911
GAW04695.1	protein LENED_006501 [Lentinula edodes]	hypothetical	238851	246768	156045	0.614147	0.00013648	0.661193	0.0205763
GAW04697.1	oxidoreductase kda subunit [Lentinula edodes]	nadh-ubiquinone	212242	257695	170369	0.317051	0.0762462	0.597004	0.0203008
GAW04704.1	family protein [Lentinula edodes]	stomatin	591746	571129	260574	1.18328	3.50676e-05	1.13212	0.0294016
GAW04720.1	protein [Lentinula edodes]	membrane	236531	99699.3	86169	1.45679	0.0464933	0.210415	0.13854
GAW04721.1	triad family protein [Lentinula edodes]	histidine	133412	69294.2	59667	1.16088	0.0110743	0.215802	0.371432
GAW04723.1	protein LENED_006530 [Lentinula edodes]	hypothetical	164050	120547	68867	1.25225	0.00739883	0.807707	0.206292
GAW04727.1	H-like protein [Lentinula edodes]	ribonuclease	49283.6	43296.9	29486.2	0.741069	0.002952	0.554225	0.00906895
GAW04738.1	inheritance of mitochondria protein mitochondrial [Lentinula edodes]	Altered	223715	197398	159949	0.48405	0.000815194	0.303491	0.0569646
GAW04740.1	mitochondrial-like [Lentinula edodes]	tim21-like	82833.5	71038	61171.2	0.437363	0.367787	0.215739	0.139241
GAW04741.1	ATP synthase [Lentinula edodes]	vacuolar	91168.7	72067.9	64734.8	0.493998	0.00380273	0.154815	0.177127
GAW04771.1	family protein [Lentinula edodes]	rint-1	189460	107734	87495.5	1.11461	4.52676e-08	0.300193	0.107657
GAW04781.1	ATPase [Lentinula edodes]	V-type	616642	306804	229853	1.42372	6.9252e-10	0.416605	0.000752911
GAW04796.1	primary transcript binding protein [Lentinula edodes]	rrna	429083	207826	165583	1.3737	2.5951e-08	0.327821	0.00197705
GAW04829.1	ppg4 [Lentinula edodes]	proteophosphoglycan	203581	216273	158526	0.360882	0.00333855	0.448136	0.000425917
GAW04857.1	regulatory particle subunit [Lentinula edodes]	proteasome	657476	353533	302186	1.1215	4.54428e-07	0.226408	0.0284111
GAW04866.1	5 -phosphate oxidase [Lentinula edodes]	pyridoxamine	222705	110649	92658.1	1.26514	3.59e-06	0.256004	0.00136333
GAW04879.1	reductase [Lentinula edodes]	aldo-keto	430089	98049.3	85078.7	2.33777	0.000101779	0.204709	0.0245949
GAW04904.1	C [Lentinula edodes]	phospholipase	247573	114621	86941.2	1.50974	7.69666e-06	0.398761	0.0051925
GAW04912.1	protein LENED_006733 [Lentinula edodes]	hypothetical	337351	161838	117350	1.52344	4.94134e-05	0.463741	0.00151606
GAW04914.1	protein [Lentinula edodes]	DUF706-domain-containing	100318	81673.2	47938.4	1.06532	0.000189774	0.768681	0.224082
GAW04916.1	protein [Lentinula edodes]	HAD-like	165271	141427	93277.6	0.825227	0.0269487	0.600458	0.0522899
GAW04920.1	protein LENED_006744 [Lentinula edodes]	hypothetical	312791	88399.8	66358	2.23686	0.000944761	0.413774	0.00419584
GAW04952.1	translation initiation factor 3 subunit [Lentinula edodes]	eukaryotic	511000	306730	266706	0.93807	4.03299e-07	0.201716	0.0355575
GAW04962.1	domain protein [Lentinula edodes]	lea	427335	207626	151252	1.49841	3.69521e-06	0.457026	0.24242
GAW04963.1	hydrolase family 13 protein [Lentinula edodes]	glycoside	503738	297989	266557	0.91823	1.38002e-09	0.160812	0.00198841
GAW04972.1	threonine protein kinase [Lentinula edodes]	serine	150449	92378	77411.6	0.958654	2.49296e-07	0.254999	0.244541
GAW04983.1	ubiquitin-related modifier [Lentinula edodes]	small	508014	460614	383795	0.404534	0.0113369	0.263225	0.134362
GAW05021.1	clp protease proteolytic subunit [Lentinula edodes]	atp-dependent	288173	176252	134116	1.10346	2.11218e-06	0.394156	0.0393857
GAW05041.1	hydrolase family 27 protein [Lentinula edodes]	glycoside	874270	281297	210163	2.05657	8.64788e-07	0.420585	0.0428234
GAW05057.1	hydrolase family 17 protein [Lentinula edodes]	glycoside	580881	195116	157264	1.88506	1.64159e-10	0.311144	0.0723055
GAW05069.1	protein LENED_006903 [Lentinula edodes]	hypothetical	80914.4	51842.3	41672.9	0.957286	2.86861e-05	0.315019	0.0122864
GAW05135.1	polypeptide-associated complex subunit beta [Lentinula edodes]	Nascent	223800	110997	78650.7	1.50868	0.00157377	0.496983	0.0803725
GAW05137.1	domain-containing protein [Lentinula edodes]	adf-like	324720	322992	267638	0.278913	0.00335764	0.271215	0.000289654
GAW05168.1	Cwc15 cell cycle control protein [Lentinula edodes]	Cwf15	129752	47522	20051.8	2.69395	1.41333e-06	1.24487	0.000532854
GAW05177.1	succinyltransferase [Lentinula edodes]	dihydrolipoamide	595530	615016	534459	0.156095	0.290198	0.202543	0.35462
GAW05184.1	gal [Lentinula edodes]	galactokinase	775914	371142	333011	1.22033	4.37484e-09	0.156402	0.17463
GAW05207.1	protein S12 S23 [Lentinula edodes]	ribosomal	2.52261e+06	3.15428e+06	2.16515e+06	0.220452	0.139956	0.542845	0.0362244
GAW05210.1	i [Lentinula edodes]	topoisomerase	556980	279353	161985	1.78177	0.0269051	0.786232	0.0567306
GAW05212.1	p24a protein [Lentinula edodes]	endosomal	221197	231176	144997	0.609302	0.000286319	0.672961	0.0207246
GAW05216.1	rna helicase dbp10 [Lentinula edodes]	atp-dependent	29248.7	27474.4	17396.9	0.749548	0.0037183	0.659259	0.0457166
GAW05224.1	hydratase-dehydrogenase-epimerase [Lentinula edodes]	peroxisomal	114980	65446	55414.1	1.05306	0.256204	0.240052	0.480959
GAW05257.1	aldolase [Lentinula edodes]	fructose-bisphosphate	4.00218e+06	3.88976e+06	2.94501e+06	0.442516	0.00014166	0.401413	0.000237217
GAW05283.1	protein [Lentinula edodes]	14-3-3	263147	179094	155024	0.763378	0.0488421	0.208225	0.489785
GAW05301.1	protein LENED_007147 [Lentinula edodes]	hypothetical	154672	94277.1	65795.2	1.23316	4.97843e-08	0.518926	0.0843135
GAW05303.1	shock protein Hsp90 [Lentinula edodes]	heat	739425	621713	455211	0.699868	3.74632e-07	0.449713	0.000312203
GAW05330.1	transcription factor-like protein [Lentinula edodes]	bhlh	272838	128770	108586	1.3292	3.3687e-05	0.245952	0.143561
GAW05347.1	enzyme h [Lentinula edodes]	ubiquitin-conjugating	100176	69334.7	54597.7	0.875625	0.00110248	0.344738	0.22068
GAW05348.1	synthetase [Lentinula edodes]	acetoacetyl-	97465.5	76867.9	59227.5	0.718625	0.000975843	0.376114	0.0816062
GAW05354.1	segregation protein bfr1 [Lentinula edodes]	nuclear	399129	145692	104423	1.93442	1.02126e-07	0.48048	0.0108503
GAW05357.1	protein [Lentinula edodes]	DEAD-domain-containing	14468.9	11006.5	8570.94	0.755425	8.96309e-06	0.360837	0.0190879
GAW05362.1	binding protein [Lentinula edodes]	oxysterol	393070	449150	349782	0.168327	0.0205006	0.360739	0.01666
GAW05373.1	disulfide isomerase [Lentinula edodes]	protein	1.15643e+06	863452	735035	0.653795	2.5656e-06	0.232303	0.0824363
GAW05377.1	protein [Lentinula edodes]	kinase-like	91052.8	78741.6	59769.5	0.607295	0.000576972	0.397717	0.375276
GAW05386.1	dehydrogenase reductase [Lentinula edodes]	short-chain	217156	268243	170903	0.345558	0.250168	0.650363	0.116492
GAW05413.1	protein [Lentinula edodes]	Ssl1-domain-containing	264206	247354	220886	0.258359	0.107969	0.163278	0.123007
GAW05421.1	protein [Lentinula edodes]	PX-domain-containing	275167	265285	195248	0.495002	4.7808e-05	0.442241	0.00508619
GAW05422.1	replication licensing factor cdc19 (cell division control protein 19) [Lentinula edodes]	dna	2.23138e+06	1.69583e+06	1.28013e+06	0.801643	0.000222245	0.405697	0.00162766
GAW05431.1	factor [Lentinula edodes]	transcription	631194	538078	411309	0.617862	6.93382e-07	0.387595	0.000789825
GAW05465.1	beta-hydrolase [Lentinula edodes]	alpha	248822	136507	61474.7	2.01705	9.96682e-05	1.15091	0.00143616
GAW05472.1	beta-catenin plakoglobin [Lentinula edodes]	armadillo	267060	196600	167677	0.671475	0.000824721	0.229574	0.280357
GAW05473.1	protein LENED_007333 [Lentinula edodes]	hypothetical	150547	75249.9	66457.1	1.17972	7.03971e-07	0.179267	0.177011
GAW05491.1	monooxygenase [Lentinula edodes]	cyclohexanone	1.56679e+06	1.11167e+06	879520	0.833022	6.31807e-06	0.337939	0.099458
GAW05497.1	protein [Lentinula edodes]	membrane	1.50078e+06	972515	716176	1.06732	8.92848e-05	0.441407	0.00569378
GAW05512.1	synthetase [Lentinula edodes]	dihydrodipicolinate	203061	190332	168896	0.265778	0.00344069	0.172383	0.00162892
GAW05520.1	methyltransferase [Lentinula edodes]	S-adenosyl-L-methionine-dependent	194729	190481	168159	0.211643	0.0218917	0.179828	0.20627
GAW05525.1	protein LENED_007388 [Lentinula edodes]	hypothetical	4.11828e+06	2.76226e+06	1.80077e+06	1.19343	0.000937677	0.617241	0.00485739
GAW05551.1	embryogenesis abundant protein [Lentinula edodes]	late	610351	311807	209141	1.54516	1.45502e-07	0.576178	0.000491858
GAW05553.1	nucleotide-binding protein alpha-4 subunit [Lentinula edodes]	guanine	301435	171737	143189	1.07392	1.59887e-08	0.26228	0.335327
GAW05567.1	small monomeric gtpase [Lentinula edodes]	rho	1.3483e+06	382900	229310	2.55577	8.31667e-06	0.73967	0.0341309
GAW05572.1	polarity protein [Lentinula edodes]	cell	84719.1	71834.4	61416.5	0.46406	0.0091379	0.226048	0.00229228
GAW05580.1	domain protein [Lentinula edodes]	glutaredoxin	150785	69276.6	57378.1	1.39392	0.00168967	0.271868	0.427147
GAW05590.1	isomerase [Lentinula edodes]	glucosamine-6-phosphate	1.65805e+06	426874	338394	2.29271	1.69392e-08	0.335103	0.0654309
GAW05597.1	esterase B-1 [Lentinula edodes]	feruloyl	179247	143816	128132	0.484324	0.187069	0.166596	0.328574
GAW05599.1	transporting atpase [Lentinula edodes]	calcium	1.04137e+06	130769	63803.5	4.02871	0.0615136	1.03531	0.276237
GAW05635.1	binding protein 4 [Lentinula edodes]	GTP	331847	190937	166166	0.997897	7.19272e-09	0.200474	0.0158548
GAW05664.1	processing protein utp22 [Lentinula edodes]	pre-rrna	506126	252012	222586	1.18513	2.2262e-05	0.179129	0.19581
GAW05684.1	to MSS116-RNA helicase of the DEAD box mitochondrial [Lentinula edodes]	related	102611	71009.9	60303.9	0.766862	2.36676e-05	0.235769	0.0434967
GAW05696.1	protein [Lentinula edodes]	VAMP-associated	96683.5	68625.8	57923.3	0.739127	0.00579945	0.244608	0.151623
GAW05698.1	resistance protein 1 [Lentinula edodes]	multidrug	1.16653e+06	184766	93971.9	3.63385	0.156815	0.975397	0.0403378
GAW05716.1	complex component [Lentinula edodes]	saga	200586	82982.8	74555	1.42784	0.00156783	0.154507	0.414546
GAW05717.1	protein L6 [Lentinula edodes]	ribosomal	211170	127817	88519.1	1.25434	0.000155773	0.530014	0.0332242
GAW05727.1	acid-binding protein [Lentinula edodes]	nucleic	467734	359735	290870	0.685313	7.76988e-06	0.306558	0.0367857
GAW05735.1	antigen cml66-l [Lentinula edodes]	tumor	370764	163137	82339.3	2.17085	0.0168706	0.986428	0.0196414
GAW05755.1	import inner membrane translocase subunit tim9 [Lentinula edodes]	mitochondrial	813680	727765	556571	0.547895	1.09912e-06	0.386907	0.000161435
GAW05759.1	protein LENED_007637 [Lentinula edodes]	hypothetical	59876.3	59827.2	44201.5	0.437889	0.0210126	0.436706	0.0307531
GAW05761.1	ribosomal protein s19 [Lentinula edodes]	40s	2973475	2.40197e+06	1.7996e+06	0.724474	5.1338e-08	0.416543	0.00100244
GAW05768.1	acid desaturase [Lentinula edodes]	delta12-fatty	644281	436241	376390	0.775462	2.55331e-07	0.212896	0.0126651
GAW05771.1	protein [Lentinula edodes]	cytoplasmic	6.34664e+06	2.65973e+06	2.14353e+06	1.56601	2.12627e-10	0.311296	0.0131037
GAW05787.1	repeat-containing protein [Lentinula edodes]	ARM	600418	206618	158985	1.91707	2.38802e-06	0.378074	2.50009e-05
GAW05805.1	binding protein [Lentinula edodes]	rrna	56666	51651	36174.5	0.64751	0.0719025	0.513823	0.00734089
GAW05808.1	protein kinase catalytic subunit [Lentinula edodes]	camp-dependent	195733	252532	143840	0.444424	0.0243775	0.812006	0.000715611
GAW05819.1	factor syf1 [Lentinula edodes]	pre-mrna-splicing	171411	96978.3	84018.4	1.02868	4.0084e-07	0.206958	0.0440828
GAW05860.1	protein LENED_007746 [Lentinula edodes]	hypothetical	87336.1	44751.1	37791.8	1.2085	7.3758e-05	0.243848	0.528631
GAW05867.1	transferase [Lentinula edodes]	PLP-dependent	6.67825e+07	2.86986e+07	23522729	1.50541	2.49085e-07	0.286926	0.000294051
GAW05871.1	protein LENED_007757 [Lentinula edodes]	hypothetical	695817	239426	200003	1.79869	3.68173e-12	0.259559	0.000607744
GAW05873.1	cytidylyltransferase [Lentinula edodes]	phosphatidate	72136.2	78972.9	62166.7	0.214582	0.261035	0.345215	0.0939438
GAW05875.1	protein S8 [Lentinula edodes]	ribosomal	2.86507e+06	3.98058e+06	1.86403e+06	0.620147	0.015901	1.09456	0.0735266
GAW05885.1	protein [Lentinula edodes]	cytoplasm	431340	310265	194265	1.1508	2.29367e-05	0.67547	0.0838808
GAW05895.1	radical oxidase [Lentinula edodes]	copper	286576	116033	74851.1	1.93682	1.05142e-06	0.632445	0.19577
GAW05934.1	ATPase domain-containing protein [Lentinula edodes]	actin-like	604160	425379	316693	0.931846	1.53735e-06	0.425664	0.00381026
GAW05974.1	kinase [Lentinula edodes]	glycerol	166758	119835	106770	0.643248	0.00752942	0.166542	0.141933
GAW05979.1	binding protein [Lentinula edodes]	formin	301077	169670	147246	1.0319	6.97899e-08	0.204503	0.00725946
GAW05985.1	methionine sulfoxide reductase msrB [Lentinula edodes]	peptide	502596	429525	322019	0.642253	0.0115313	0.415596	0.0978112
GAW06001.1	s-methyltransferase [Lentinula edodes]	5-methyltetrahydropteroyltriglutamate-homocysteine	8.57508e+06	3.75921e+06	3.35032e+06	1.35585	1.80809e-08	0.16613	0.23638
GAW06006.1	acyl carnitine carrier [Lentinula edodes]	carnitine	447788	183647	153352	1.54597	1.92042e-06	0.260084	0.182787
GAW06007.1	acyl carnitine carrier [Lentinula edodes]	carnitine	269729	162174	136238	0.985382	5.36904e-06	0.251418	0.103207
GAW06026.1	dehydrogenase [Lentinula edodes]	methylmalonate-semialdehyde	302547	236865	206292	0.552469	0.0363538	0.199375	0.212651
GAW06030.1	membrane protein [Lentinula edodes]	integral	143671	65022	50344.6	1.51286	6.7026e-05	0.369092	0.111941
GAW06031.1	carrier [Lentinula edodes]	mitochondrial	567227	431731	367090	0.627793	0.0641072	0.234	0.107305
GAW06033.1	mutase-like protein [Lentinula edodes]	phosphoglycerate	128539	115861	90564.3	0.505197	0.000612038	0.355375	0.0204779
GAW06062.1	substrate transporter [Lentinula edodes]	general	157457	94196	53144.8	1.56696	4.67146e-07	0.825738	0.0136472
GAW06067.1	3-epimerase [Lentinula edodes]	ribulose-5-phosphate	309473	289833	255203	0.278167	0.0244687	0.183574	0.112193
GAW06070.1	alpha [Lentinula edodes]	karyopherin	673645	492220	425179	0.663919	0.00507938	0.211234	0.0645069
GAW06095.1	ribosomal protein L13 [Lentinula edodes]	60S	4.09715e+06	4.45795e+06	3.59125e+06	0.190138	0.0047548	0.311897	0.000660644
GAW06106.1	-binding protein [Lentinula edodes]	NAD	542108	522134	461894	0.231017	0.285027	0.176856	0.413285
GAW06117.1	cofactor synthesis 2 [Lentinula edodes]	molybdenum	330604	215610	165038	1.00231	0.00015735	0.385622	0.00671348
GAW06145.1	palmitoyltransferase 2 [Lentinula edodes]	serine	150165	98753.9	64045.4	1.22938	0.00145794	0.624742	0.0159447
GAW06157.1	protein [Lentinula edodes]	DUF862-domain-containing	143960	113939	84235.8	0.773166	0.00130534	0.435752	0.034124
GAW06170.1	domain HPT domain-containing protein [Lentinula edodes]	histidine-phosphotransfer	418610	101651	83738.8	2.32164	3.19275e-07	0.279652	0.320136
GAW06171.1	dehydrogenase complex E1 component mitochondrial precursor [Lentinula edodes]	2-oxoglutarate	686546	630937	491547	0.482028	3.66869e-05	0.360166	7.87163e-06
GAW06182.1	dehydrogenase [Lentinula edodes]	alcohol	609918	459430	390553	0.643098	1.98253e-07	0.234328	0.00792832
GAW06219.1	protein [Lentinula edodes]	DUF1692-domain-containing	275933	224454	199920	0.464891	0.00380867	0.166995	0.199764
GAW06249.1	import inner membrane translocase TIM44 subunit [Lentinula edodes]	mitochondria	365914	178639	143856	1.34688	1.3653e-08	0.312416	0.000811297
GAW06250.1	domain-containing protein [Lentinula edodes]	RNA-binding	721011	375321	228935	1.65509	1.336e-07	0.71319	0.000627133
GAW06263.1	B6 biosynthesis protein [Lentinula edodes]	vitamin	548443	525275	451419	0.280875	0.00420148	0.218606	0.0682253
GAW06275.1	zn -cys binuclear cluster domain protein [Lentinula edodes]	fungal	80169.9	73437.7	49956.5	0.682389	0.0968771	0.55585	0.102055
GAW06278.1	subunit of the ubiqunol-cytochrome c oxidoreductase complex [Lentinula edodes]	QCR10	246914	207081	160599	0.620539	0.00714561	0.366726	0.076697
GAW06293.1	protein [Lentinula edodes]	IGPD-domain-containing	863754	693543	490537	0.816258	7.85655e-05	0.499623	0.0438191
GAW06304.1	glutamate synthase [Lentinula edodes]	NADPH-dependent	260240	243839	211022	0.30245	0.000176245	0.208537	0.000640782
GAW06312.1	hydrolase family 55 protein [Lentinula edodes]	glycoside	1.15129e+06	357223	272500	2.07892	1.95191e-11	0.390568	0.00416862
GAW06328.1	protein ARPC5 [Lentinula edodes]	actin-related	175469	165852	98148	0.838188	0.0096966	0.756864	0.0260986
GAW06331.1	Formamidase [Lentinula edodes]	Acetamidase	730598	703275	551512	0.405685	0.0191307	0.350697	0.142877
GAW06332.1	-transferase [Lentinula edodes]	3-oxoacid	461846	405041	329443	0.487382	0.0232043	0.298039	0.0432359
GAW06373.1	factor 2 [Lentinula edodes]	elongation	559988	418967	352466	0.667912	3.37883e-09	0.249353	0.000319377
GAW06374.1	protein LENED_008298 [Lentinula edodes]	hypothetical	98074.2	79560.2	65149.9	0.590112	4.8248e-05	0.288285	0.110793
GAW06375.1	protein LENED_008299 [Lentinula edodes]	hypothetical	263204	150798	129642	1.02164	0.0207219	0.218078	0.45702
GAW06422.1	O [Lentinula edodes]	1-acylglycerol-3-phosphate	466957	355346	282657	0.724236	0.391975	0.330171	0.104245
GAW06426.1	gtpase activator [Lentinula edodes]	ras	218613	319212	47698.7	2.19636	0.252135	2.74249	0.166617
GAW06429.1	protein [Lentinula edodes]	G10	189519	65798	56464.8	1.74692	0.00019896	0.220692	0.0898419
GAW06436.1	cofactor biosynthesis protein [Lentinula edodes]	molybdenum	162143	589044	138384	0.228595	0.304614	2.0897	0.356418
GAW06438.1	alcohol dehydrogenase [Lentinula edodes]	nadp-dependent	526650	86632.8	78047.6	2.75442	1.16999e-09	0.150559	0.54243
GAW06459.1	protein [Lentinula edodes]	filament-forming	238340	210843	158225	0.591046	0.00276998	0.414198	0.158369
GAW06469.1	repeat-like protein [Lentinula edodes]	WD40	462118	394278	292582	0.659422	0.0111947	0.430371	0.0278655
GAW06492.1	protein LENED_008421 [Lentinula edodes]	hypothetical	93466.7	38298.9	30703.3	1.60606	0.000135217	0.318911	0.115297
GAW06497.1	protein [Lentinula edodes]	actinin-like	111460	74556.3	60746.3	0.875655	1.81773e-05	0.295532	0.00818672
GAW06501.1	hydrolase family 16 protein [Lentinula edodes]	glycoside	388851	214964	169187	1.2006	9.84472e-07	0.345474	0.180422
GAW06503.1	reassembly stacking protein 2 [Lentinula edodes]	golgi	142219	129122	102820	0.467994	0.147059	0.32861	0.00224105
GAW06513.1	methyltransferase [Lentinula edodes]	S-adenosyl-L-methionine-dependent	176172	255589	106778	0.72237	0.268312	1.25921	0.0712833
GAW06535.1	malic enzyme 3 [Lentinula edodes]	NAD-dependent	102419	66515.9	30884.1	1.72956	0.19779	1.10684	0.187163
GAW06564.1	binding cofactor A [Lentinula edodes]	tubulin	397690	307300	215178	0.886112	5.94716e-05	0.514115	0.000885592
GAW06585.1	ribosomal protein l1 [Lentinula edodes]	50s	131645	161738	102122	0.366358	0.443665	0.663368	0.294721
GAW06587.1	protein LENED_008523 [Lentinula edodes]	hypothetical	127990	103993	74445.8	0.781771	0.0344965	0.48223	0.0841992
GAW06589.1	protein RAB5 [Lentinula edodes]	GTP-binding	274456	173286	140457	0.966446	0.0197741	0.303024	0.0333435
GAW06593.1	protein [Lentinula edodes]	DUF292-domain-containing	171299	134823	114963	0.575344	5.67229e-05	0.229899	0.259001
GAW06601.1	containing nucleoside triphosphate hydrolase protein [Lentinula edodes]	P-loop	436558	359886	267377	0.7073	0.0410373	0.428666	0.0120501
GAW06602.1	NAD-P-binding domain-containing protein [Lentinula edodes]	FAD	266797	186841	127781	1.06207	0.00182935	0.548139	0.130498
GAW06610.1	protein [Lentinula edodes]	flavo	119477	121471	94137.3	0.343893	0.0407226	0.367777	0.0724043
GAW06641.1	transcriptase-RNase H-integrase [Lentinula edodes]	reverse	4.50634e+06	2.21872e+06	1.47758e+06	1.60872	0.00172254	0.586491	0.157572
GAW06657.1	acid-2 hydroxylase [Lentinula edodes]	fatty	224200	181935	129634	0.79034	1.01076e-05	0.488973	0.030266
GAW06665.1	factor 3 [Lentinula edodes]	elongation	3.60121e+06	2.35366e+06	2.09105e+06	0.784252	9.18211e-07	0.170679	0.0478774
GAW06689.1	pyrophosphokinase 2 [Lentinula edodes]	ribose-phosphate	214580	139724	119390	0.84583	4.58949e-06	0.226899	0.00633894
GAW06697.1	protein 1 [Lentinula edodes]	T-complex	252933	141804	84025.6	1.58985	0.00319609	0.754994	0.139064
GAW06761.1	in Cullin neddylation protein 1 [Lentinula edodes]	defective	602256	268743	206813	1.54205	9.67172e-05	0.377902	0.0520637
GAW06774.1	factor 1-beta [Lentinula edodes]	elongation	962860	1.60455e+06	650276	0.566275	0.212658	1.30305	0.0230945
GAW06807.1	protein LENED_008757 [Lentinula edodes]	hypothetical	1.26732e+06	345437	279805	2.17929	4.1213e-08	0.304001	0.0056594
GAW06825.1	oxidoreductase nadh oxidase [Lentinula edodes]	nadh:flavin	186160	76166.1	64312.6	1.53337	0.000144748	0.244047	0.289138
GAW06847.1	transferase delta subunit [Lentinula edodes]	oligosaccharyl	4.04291e+06	302741	238399	4.08394	0.012029	0.344701	0.158581
GAW06905.1	protein [Lentinula edodes]	Mov34-domain-containing	396503	260543	229399	0.789476	0.00288307	0.183665	0.492523
GAW06917.1	synthetase [Lentinula edodes]	glutamyl-tRNA	263328	133198	107494	1.2926	6.34584e-08	0.309312	0.0001445
GAW06919.1	protein [Lentinula edodes]	Oxysterol-binding	465220	450361	381262	0.287133	0.000659844	0.2403	0.0146641
GAW06942.1	hydrolase family 95 protein [Lentinula edodes]	glycoside	700076	213403	149089	2.23134	5.01643e-06	0.517413	6.21406e-05
GAW06945.1	binding protein 80-pb [Lentinula edodes]	cap	190324	165717	143410	0.408312	0.000196071	0.208577	0.0402613
GAW06949.1	assembly protein ap47 [Lentinula edodes]	clathrin	184704	149102	126682	0.544002	0.000100111	0.235085	0.183103
GAW06952.1	sterol reductase [Lentinula edodes]	3-keto	422061	200136	156488	1.4314	0.0392247	0.354929	0.667737
GAW06962.1	nuclear ribonucleoprotein [Lentinula edodes]	small	382692	357327	290945	0.395439	0.00507349	0.296502	0.00414645
GAW07000.1	gtpase activator [Lentinula edodes]	rho	174675	131234	101120	0.788608	0.0569242	0.376079	0.000775749
GAW07043.1	propane dioxygenase [Lentinula edodes]	2-nitro	435352	610649	325413	0.419909	0.718602	0.908072	0.485409
GAW07048.1	ribonucleotide synthetase [Lentinula edodes]	aminoimidazole	540813	436555	347446	0.638341	0.0111936	0.329372	0.0138678
GAW07110.1	phosphatase [Lentinula edodes]	acid	138077	43244.4	38627.4	1.83778	3.1195e-07	0.162891	0.398231
GAW07127.1	protein [Lentinula edodes]	RNB-domain-containing	809868	366225	282483	1.51952	2.72161e-08	0.374565	0.0169975
GAW07131.1	reductase tsc10 [Lentinula edodes]	3-ketodihydrosphingosine	267840	190058	168013	0.672802	0.000179956	0.177872	0.143076
GAW07135.1	hydrolase family 28 protein [Lentinula edodes]	glycoside	101411	80617.9	67970.5	0.577239	3.01207e-06	0.246193	0.00181686
GAW07138.1	ribosomal protein L36 [Lentinula edodes]	60S	7097726	4.07786e+06	3.26342e+06	1.12097	1.08625e-08	0.321425	0.00312557
GAW07141.1	carboxylase subunit mitochondrial-like [Lentinula edodes]	methylcrotonoyl-	156968	95249.8	79546.2	0.980609	0.0119989	0.259922	0.0202739
GAW07144.1	biosynthesis trifunctional-protein [Lentinula edodes]	histidine	318406	179298	152626	1.06086	4.05444e-10	0.232355	0.357506
GAW07145.1	dehydrogenase e1 beta subunit [Lentinula edodes]	pyruvate	782269	783795	679602	0.202973	0.00254469	0.205786	6.12223e-05
GAW07186.1	protein [Lentinula edodes]	valosin-containing	3.57775e+06	2.89216e+06	2.50972e+06	0.511525	2.2619e-05	0.204621	0.0252184
GAW07197.1	hydrolase family 5 protein [Lentinula edodes]	glycoside	789673	809645	513585	0.620651	0.0121051	0.656686	0.00114916
GAW07204.1	radical oxidase [Lentinula edodes]	copper	834824	692874	254130	1.71591	0.0484586	1.44703	0.0393254
GAW07205.1	synthase export chaperone [Lentinula edodes]	chitin	228364	146030	95708.2	1.25462	3.0661e-06	0.609552	0.00303803
GAW07206.1	protein [Lentinula edodes]	DBR1-domain-containing	119193	81506.9	63180.7	0.915747	0.0330925	0.367438	0.110555
GAW07244.1	protein LENED_009221 [Lentinula edodes]	hypothetical	239491	118710	68698.4	1.80162	0.000717785	0.789096	0.0724769
GAW07250.1	S-transferase [Lentinula edodes]	glutathione	119837	110407	96128.1	0.318038	0.00873129	0.199807	0.573653
GAW07302.1	possibly non-specific due to the lack of the second domain [Lentinula edodes]	single-domain	3.26787e+06	2.36234e+06	1.62244e+06	1.01019	0.00044604	0.542054	0.0152551
GAW07306.1	protein LENED_009287 [Lentinula edodes]	hypothetical	143682	90943.3	65871	1.12517	4.03938e-05	0.465324	0.00911352
GAW07308.1	ccin9 [Lentinula edodes]	proteinkinasesubdomain-containingproteinPKL	971543	108284	95958.8	3.33979	0.0500657	0.174336	0.0233105
GAW07338.1	tRNA ligase [Lentinula edodes]	tyrosine	654946	376988	328659	0.994785	5.28981e-08	0.197927	0.0271617
GAW07348.1	recycling factor [Lentinula edodes]	ribosome	118234	67989.3	58992.6	1.00304	3.86357e-05	0.204773	0.22483
GAW07364.1	T1 [Lentinula edodes]	ribonuclease	5.79482e+06	4.3856e+06	3.59643e+06	0.6882	3.69569e-05	0.286208	0.0618756
GAW07365.1	nucleotide-binding protein alpha-4 subunit [Lentinula edodes]	guanine	135327	59349.6	53239.5	1.34588	0.00103587	0.156741	0.269438
GAW07378.1	II [Lentinula edodes]	phosphatases	143349	170815	118572	0.273771	0.425346	0.526675	0.184091
GAW07420.1	regulatory light chain cdc4 [Lentinula edodes]	myosin	481468	453959	371925	0.372429	0.00512392	0.28755	0.103737
GAW07422.1	helicase [Lentinula edodes]	antiviral	86978.9	71237.7	58949.9	0.561177	0.00794223	0.273152	0.126043
GAW07434.1	subunit 5 [Lentinula edodes]	prefoldin	157090	91818.1	46360.7	1.76061	1.98941e-05	0.985876	0.0249351
GAW07450.1	family 1 protein [Lentinula edodes]	glycosyltransferase	45685.8	39897.3	35232.6	0.374837	0.582173	0.179382	0.274231
GAW07463.1	resistance protein YCF1 [Lentinula edodes]	Metal	147629	150069	123073	0.262459	0.00127689	0.286108	3.94071e-06
GAW07474.1	elongation factor spt5 [Lentinula edodes]	transcription	352384	102564	79823.1	2.14227	0.0148689	0.361653	0.221123
GAW07489.1	resistance-associated ABC transporter [Lentinula edodes]	multidrug	99439.2	97127.4	63170.6	0.654562	0.0394748	0.620625	0.158754
GAW07493.1	ATP-dependent RNA helicase DDX41 [Lentinula edodes]	probable	212467	129338	100151	1.08507	7.95361e-06	0.368972	0.000361102
GAW07499.1	endopeptidase [Lentinula edodes]	cysteine-type	31865.2	40814.9	28216.7	0.17543	0.175106	0.532547	0.0786654
GAW07505.1	containing nucleoside triphosphate hydrolase protein [Lentinula edodes]	P-loop	184960	210960	129794	0.510988	0.0243903	0.700745	0.0598388
GAW07511.1	domain-containing protein [Lentinula edodes]	duf1690	143148	155941	125635	0.18827	0.0111803	0.311759	0.00078688
GAW07520.1	protein LENED_009519 [Lentinula edodes]	hypothetical	230340	125573	91932.9	1.32511	1.0225e-06	0.449867	0.000593308
GAW07527.1	domain containing protein [Lentinula edodes]	duf1687	91434.4	38605.9	30611.5	1.57866	1.57062e-06	0.334745	0.335865
GAW07545.1	oxidoreductase NADH oxidase [Lentinula edodes]	NADH:flavin	27463	12736.3	10428.4	1.39698	2.76145e-05	0.288437	0.209948
GAW07591.1	and polyadenylation specific factor 5 [Lentinula edodes]	cleavage	88444.1	128375	64902	0.446503	0.0823559	0.984025	0.133549
GAW07603.1	keto reductase [Lentinula edodes]	Aldo	1.25832e+06	665791	593188	1.08494	3.00949e-07	0.166581	0.216732
GAW07613.1	superfamily hydrolase [Lentinula edodes]	HAD	486732	413450	304649	0.675977	0.00624521	0.440562	0.18689
GAW07614.1	finger ccch type domain containing protein [Lentinula edodes]	zinc	260034	286594	118114	1.13852	8.43266e-06	1.27882	0.315357
GAW07631.1	initiation factor [Lentinula edodes]	translation	46209.3	46009.6	35156.9	0.394377	0.112203	0.388129	0.255031
GAW07638.1	transporter [Lentinula edodes]	sugar	287582	121294	106742	1.42984	0.0185045	0.184377	0.203867
GAW07644.1	to membrane protein [Lentinula edodes]	integral	234315	90871.8	72603.9	1.69033	0.00172329	0.323786	0.000129413
GAW07646.1	acetyltransferase [Lentinula edodes]	acetyl-	1.08093e+06	877011	713744	0.598793	9.72713e-06	0.297188	0.0378515
GAW07659.1	proteasome subunit [Lentinula edodes]	20s	815803	460221	333805	1.28922	0.000132327	0.463322	0.0780827
GAW07704.1	inhibitor PI31 subunit [Lentinula edodes]	Proteasome	918194	427449	357903	1.35923	1.82203e-05	0.256184	0.126434
GAW07708.1	translation initiation factor 5 [Lentinula edodes]	eukaryotic	587488	282025	217959	1.4305	5.49886e-09	0.371766	0.00160049
GAW07729.1	NAD-P-binding domain-containing protein [Lentinula edodes]	FAD	230815	89301.7	80205.6	1.52496	0.00071542	0.154985	0.495803
GAW07760.1	PWWP MBT [Lentinula edodes]	Tudor	209266	130400	107739	0.957796	0.0500052	0.275397	0.585528
GAW07774.1	subunit of DNA-directed RNA polymerase [Lentinula edodes]	RPB5	275344	219384	172343	0.675956	0.000135973	0.348175	0.0387458
GAW07777.1	alpha [Lentinula edodes]	translocon-associated	999523	768811	491332	1.02454	0.0214942	0.645933	0.127492
GAW07818.1	pyruvate dehydrogenase E1 component beta subunit [Lentinula edodes]	mitochondrial	503652	617716	432620	0.219329	0.0416982	0.513845	0.00897835
GAW07822.1	peroxidase [Lentinula edodes]	heme	509808	502040	436631	0.223539	0.0474876	0.201388	0.0401192
GAW07856.1	ribosomal protein subunit l23 [Lentinula edodes]	mitochondrial	157054	164846	96536	0.702119	9.34338e-05	0.771981	0.128901
GAW07860.1	p450 [Lentinula edodes]	cytochrome	127459	57477.9	36763.4	1.79369	0.000475114	0.644737	0.402436
GAW07897.1	protein LENED_009922 [Lentinula edodes]	hypothetical	128582	134280	81413.1	0.659353	0.077043	0.721914	0.235272
GAW07914.1	transfer protein [Lentinula edodes]	glycolipid	164112	100321	78040.5	1.07239	0.00017432	0.36233	0.0158539
GAW07929.1	[Lentinula edodes]	protein	381476	124845	101601	1.90869	2.54925e-05	0.297233	0.0965297
GAW07941.1	synthase [Lentinula edodes]	gmp	278298	167224	142335	0.967345	4.41869e-08	0.232498	0.000653397
GAW07954.1	to DDR48-Heat shock protein [Lentinula edodes]	related	165278	39076.8	32332.1	2.35386	5.64373e-08	0.273344	0.0308724
GAW07955.1	to DDR48-Heat shock protein [Lentinula edodes]	related	65842.8	47090.3	31292.2	1.07322	0.000632941	0.589625	0.130259
GAW07966.1	protein [Lentinula edodes]	kinase-like	394680	160809	128015	1.62437	7.79115e-07	0.329031	0.15465
GAW07978.1	translation initiation factor 3 subunit b [Lentinula edodes]	eukaryotic	598876	409967	364218	0.717455	0.0358542	0.170707	0.581693
GAW07982.1	GTPase Rac1 [Lentinula edodes]	small	2.04557e+06	1.2606e+06	1.13018e+06	0.855946	7.4206e-08	0.157548	0.0906562
GAW07994.1	ribosomal protein L13a [Lentinula edodes]	60S	2.31247e+06	2.26621e+06	1.964e+06	0.235642	0.00839526	0.206486	0.0518864
GAW08008.1	membrane anchor protein [Lentinula edodes]	peroxisomal	135811	119035	89358.5	0.603925	0.00184549	0.413704	0.0892812
GAW08010.1	elongation factor Tu [Lentinula edodes]	translation	1.17467e+06	880936	706624	0.733238	2.42665e-05	0.318094	0.0458975
GAW08011.1	dehydrogenase 1 beta subcomplex subunit [Lentinula edodes]	NADH	48443.4	34493.8	21749.3	1.15533	4.9432e-06	0.66537	0.0169938
GAW08012.1	family 5 protein [Lentinula edodes]	glycosyltransferase	135357	83576.5	47380.3	1.51441	3.4849e-06	0.818809	0.0676564
GAW08013.1	N-acyltransferase [Lentinula edodes]	acyl-	564836	270609	216323	1.38464	9.85451e-06	0.323022	0.00449444
GAW08025.1	[Lentinula edodes]	aldolase	1.08545e+06	987873	843221	0.364305	0.00100777	0.228415	0.165168
GAW08031.1	containing nucleoside triphosphate hydrolase protein [Lentinula edodes]	P-loop	249801	123010	104440	1.25811	3.62883e-10	0.236104	0.191977
GAW08091.1	protein [Lentinula edodes]	zf-PARP-domain-containing	451044	207395	132204	1.7705	7.35818e-07	0.649614	7.62824e-05
GAW08101.1	protein [Lentinula edodes]	mitochondrial	312916	215938	167057	0.905435	0.000254397	0.370275	0.0353328
GAW08105.1	decarboxylase [Lentinula edodes]	uroporphyrinogen	388594	283007	212066	0.873753	1.20654e-06	0.416326	0.0143913
GAW08127.1	protein LENED_010172 [Lentinula edodes]	hypothetical	82400.7	73525.5	61534.4	0.421263	0.20667	0.256853	0.120272
GAW08139.1	synthetase [Lentinula edodes]	cysteinyl-trna	519717	307721	248738	1.0631	1.13728e-07	0.306992	0.140036
GAW08141.1	family 4 protein [Lentinula edodes]	glycosyltransferase	169739	96284.1	75424.8	1.17021	2.03561e-07	0.352258	0.0276627
GAW08156.1	ligase IV [Lentinula edodes]	DNA	49699.7	94570.1	36650.8	0.439393	0.0522845	1.36754	0.37693
GAW08166.1	protein complex AP-1 gamma subunit [Lentinula edodes]	Adaptor	931623	800853	688852	0.435553	0.000218625	0.217342	0.281615
GAW08168.1	hydrolase family 27 protein [Lentinula edodes]	glycoside	153970	63295.4	43227.8	1.83261	0.0207833	0.55014	0.00349789
GAW08169.1	stress protein family domain protein [Lentinula edodes]	universal	103767	101658	84658.1	0.293623	0.045138	0.264008	0.0971149
GAW08170.1	nuclear ribonucleoprotein [Lentinula edodes]	small	361865	224173	186878	0.95336	3.77154e-09	0.262523	0.000126883
GAW08215.1	containing nucleoside triphosphate hydrolase protein [Lentinula edodes]	P-loop	247906	172473	120482	1.04097	0.000506917	0.517546	0.00860266
GAW08225.1	chromosomal protein 6 [Lentinula edodes]	non-histone	969563	344873	187284	2.37211	7.2531e-07	0.880839	0.0716382
GAW08237.1	sterol isomerase [Lentinula edodes]	C-8	425289	164142	127611	1.73669	1.4103e-05	0.36319	0.232256
GAW08242.1	pore complex protein [Lentinula edodes]	Nuclear	164096	71969.4	60604.7	1.43704	0.000195392	0.247953	0.0305283
GAW08253.1	reticulum protein [Lentinula edodes]	endoplasmic	185208	102407	84330.9	1.13501	0.000209992	0.280184	0.213304
GAW08255.1	isoform 3 [Lentinula edodes]	transformer-2-beta	286239	292849	251535	0.186461	0.147058	0.219398	0.0507062
GAW08303.1	protein LENED_010358 [Lentinula edodes]	hypothetical	153505	70879.7	46031.6	1.73759	0.000118373	0.622747	0.139191
GAW08304.1	dioxygenase [Lentinula edodes]	2-nitropropane	152168	180011	114139	0.414877	0.0929749	0.657296	0.0135294
GAW08312.1	ribosomal protein L11 [Lentinula edodes]	60S	4.5744e+06	3.43205e+06	2.95028e+06	0.632733	8.36839e-07	0.218218	0.0191503
GAW08314.1	domain-containing protein [Lentinula edodes]	lea	1.61067e+06	749841	558583	1.52782	1.38654e-08	0.424814	0.000122013
GAW08320.1	P-binding protein [Lentinula edodes]	NAD	963604	817162	639556	0.591369	2.28881e-06	0.353551	0.00935014
GAW08342.1	sterol desaturase [Lentinula edodes]	c-22	168088	79275.2	49162.3	1.7736	0.00553298	0.689319	0.222065
GAW08346.1	atpase assembly protein 11 [Lentinula edodes]	f1	94127.6	76020.4	58818.5	0.678348	6.06152e-06	0.370116	0.0319972
GAW08386.1	dehydrogenase [Lentinula edodes]	dihydrolipoyl	615423	527090	467020	0.398096	0.0102276	0.174567	0.00192455
GAW08395.1	protein LENED_010453 [Lentinula edodes]	hypothetical	944488	557516	421681	1.16338	4.93949e-05	0.402862	0.0186863
GAW08400.1	protein LENED_010458 [Lentinula edodes]	hypothetical	2.65122e+06	901261	695634	1.93026	0.000632174	0.373616	0.132001
GAW08409.1	protein [Lentinula edodes]	AAA-domain-containing	196096	248926	56743.5	1.78903	0.0454239	2.13319	0.0280653
GAW08420.1	shock protein HSS1 [Lentinula edodes]	heat	15884500	1.72565e+07	1.3733e+07	0.209971	0.014356	0.329489	0.04546
GAW08424.1	dehydrogenase [Lentinula edodes]	succinate	957172	746471	611886	0.645515	3.31759e-06	0.286823	0.000119865
GAW08429.1	protein [Lentinula edodes]	LETM1-domain-containing	46062297	2.98937e+07	10356555	2.15304	0.00074045	1.5293	0.249309
GAW08431.1	hydrolase [Lentinula edodes]	fumarylacetoacetate	243703	150593	108067	1.1732	0.00750783	0.478726	0.0592479
GAW08449.1	rrm domain-containing protein [Lentinula edodes]	pumilio	547150	522897	315809	0.792884	5.52119e-07	0.727474	0.085937
GAW08468.1	shock HSP70 protein [Lentinula edodes]	heat	6.53975e+06	4.95505e+06	3.90633e+06	0.743421	3.23154e-06	0.343087	0.0383551
GAW08470.1	aminopeptidase [Lentinula edodes]	leucyl	1.67839e+06	1.54422e+06	1.24436e+06	0.431677	1.41072e-06	0.311475	0.0010107
GAW08481.1	containing nucleoside triphosphate hydrolase protein [Lentinula edodes]	P-loop	102473	102044	90601.2	0.177647	0.383857	0.171595	0.384882
GAW08506.1	protein LENED_010566 [Lentinula edodes]	hypothetical	711939	300629	227850	1.64367	1.59993e-08	0.399901	0.000441702
GAW08512.1	hydrolase family 79 protein [Lentinula edodes]	glycoside	474580	157619	140766	1.75336	3.94441e-09	0.163146	0.313287
GAW08521.1	atpase subunit [Lentinula edodes]	mitochondrial	1.11566e+06	645912	540532	1.04544	1.42899e-05	0.256957	0.133953
GAW08526.1	protein [Lentinula edodes]	DUF21-domain-containing	123523	91465.6	76254.7	0.695879	0.00183013	0.262403	0.0375811
GAW08531.1	disulfide isomerase [Lentinula edodes]	protein	279104	278119	206989	0.431251	0.0466273	0.426151	0.0726598
GAW08537.1	protein LENED_010598 [Lentinula edodes]	hypothetical	349943	95851.7	81339.4	2.10509	6.33648e-07	0.236849	0.0866177
GAW08542.1	[Lentinula edodes]	allantoinase	396434	151279	103212	1.94146	8.7431e-08	0.551598	0.0644524
GAW08548.1	incompatibility protein het-c [Lentinula edodes]	heterokaryon	272366	149071	121120	1.16911	3.69587e-07	0.299565	0.195136
GAW08560.1	oxidoreductase [Lentinula edodes]	FMN-linked	176660	104047	84249.2	1.06824	0.000738881	0.304505	0.410897
GAW08575.1	protein LENED_010639 [Lentinula edodes]	hypothetical	79413.8	36868.9	29458.5	1.4307	2.81446e-08	0.323719	0.0108638
GAW08578.1	cytosolic factor [Lentinula edodes]	sec14	741356	634061	518514	0.515782	7.97317e-07	0.290238	0.00559209
GAW08583.1	protein LENED_010650 [Lentinula edodes]	hypothetical	453821	404851	266343	0.768841	2.59845e-08	0.604107	0.00501364
GAW08599.1	PIKK PI4K protein kinase [Lentinula edodes]	atypical	54463.3	53941.9	32138.1	0.761001	0.569236	0.747122	0.144301
GAW08613.1	dehydrogenase 1 alpha subcomplex subunit 13 [Lentinula edodes]	nadh	170084	133026	69806.6	1.28481	0.0388881	0.930267	0.0764659
GAW08615.1	oxidoreductase [Lentinula edodes]	NADH-quinone	143902	115980	92095.9	0.643876	0.000628495	0.332665	0.0199507
GAW08616.1	beta-like protein [Lentinula edodes]	Prefoldin	296671	235811	156703	0.920829	0.0322775	0.589595	0.0737781
GAW08625.1	-ligase [Lentinula edodes]	long-chain-fatty-acid-	624338	388071	345370	0.854184	2.06514e-05	0.16818	0.227741
GAW08645.1	dependent [Lentinula edodes]	fad	102201	97830	79579.5	0.360944	0.0885312	0.297881	0.193879
GAW08652.1	protein [Lentinula edodes]	bystin-family	159957	99077.5	71662.9	1.15839	1.99474e-05	0.467329	0.013003
GAW08670.1	2 [Lentinula edodes]	laccase	311303	319692	213573	0.54359	0.374639	0.581953	0.577789
GAW08677.1	acid synthase [Lentinula edodes]	fatty	1.62643e+06	1.29488e+06	1.12168e+06	0.536046	0.000283008	0.20715	0.031458
GAW08679.1	-binding protein [Lentinula edodes]	acyl-	590505	386546	270085	1.12854	1.4041e-05	0.517227	0.0229412
GAW08706.1	protein binding protein [Lentinula edodes]	RAN	983671	561944	486831	1.01476	1.5691e-07	0.207007	0.281772
GAW08716.1	rna polymerase ii kda polypeptide [Lentinula edodes]	dna-directed	46682.5	55486.5	39956.1	0.224464	0.164486	0.473722	0.0311167
GAW08739.1	protein [Lentinula edodes]	kex	165822	225075	128455	0.368376	0.0453224	0.809143	0.255308
GAW08760.1	synthase [Lentinula edodes]	terpenoid	49643.3	39342.3	28300	0.810798	0.000232092	0.475281	0.170923
GAW08772.1	protein [Lentinula edodes]	ekdA	1.38558e+07	3.92325e+06	3.53338e+06	1.97136	3.66648e-10	0.150999	0.421441
GAW08774.1	kda heat shock protein (glucose and lipid-regulated protein) [Lentinula edodes]	12	241072	147986	76289.8	1.6599	1.39215e-05	0.9559	0.162096
GAW08777.1	hydrolase family 47 protein [Lentinula edodes]	glycoside	498913	698897	395199	0.336208	0.235303	0.822501	0.301807
GAW08795.1	protein LENED_010879 [Lentinula edodes]	hypothetical	2.31434e+06	1.72312e+06	1.12565e+06	1.03985	2.4854e-06	0.61427	0.0205766
GAW08815.1	2 [Lentinula edodes]	amidohydrolase	112009	87151	59404.9	0.914956	3.13955e-06	0.552936	0.19506
GAW08828.1	endopeptidase [Lentinula edodes]	serine-type	9.81969e+06	5.07669e+06	4.48182e+06	1.13159	6.61499e-08	0.179805	0.0622709
GAW08830.1	dehydrogenase [Lentinula edodes]	2-hydroxyacid	1.02951e+06	532585	467110	1.14012	1.74093e-06	0.189248	0.154021
GAW08851.1	domain-containing protein [Lentinula edodes]	nucleotide-binding	132407	110387	93569.7	0.500871	0.000631397	0.238463	0.00277316
GAW08864.1	kinase [Lentinula edodes]	thymidylate	195963	117280	100745	0.959878	0.000435496	0.21925	0.0121589
GAW08885.1	protein [Lentinula edodes]	zf-ZPR1-domain-containing	118225	75212	49646.5	1.25176	3.69857e-07	0.599271	0.111354
GAW08923.1	protein [Lentinula edodes]	Sec20-domain-containing	105828	66021.4	48737.4	1.11862	0.000570962	0.437904	0.0222131
GAW08965.1	protein [Lentinula edodes]	subtilisin-like	131876	61938.1	52396.4	1.33164	1.02329e-06	0.241361	0.230182
GAW08973.1	protein [Lentinula edodes]	cytoplasmic	315524	308856	220155	0.519228	0.0005116	0.488414	0.0052022
GAW08976.1	dependent [Lentinula edodes]	fmn	855326	711351	566612	0.594114	0.000225553	0.3282	0.151445
GAW08978.1	hydrolase family 37 protein [Lentinula edodes]	glycoside	112551	89728.2	58453.2	0.94523	0.000887227	0.618278	0.0301791
GAW08979.1	protein LENED_011094 [Lentinula edodes]	hypothetical	551427	386514	303788	0.860104	2.73232e-05	0.347457	0.0505216
GAW09016.1	[Lentinula edodes]	protein	749386	590224	419051	0.838583	1.44986e-07	0.494136	2.14476e-07
GAW09035.1	zf-MYND domain-containing protein [Lentinula edodes]	ectomycorrhiza-upregulated	207003	199841	161585	0.357355	0.000265545	0.306555	0.00109654
GAW09039.1	protein LENED_011166 [Lentinula edodes]	hypothetical	908274	666762	590188	0.621953	0.000561884	0.175996	0.131642
GAW09055.1	protein LENED_011184 [Lentinula edodes]	hypothetical	586883	612354	317737	0.88524	0.00293793	0.946534	0.111874
GAW09057.1	protein LENED_011186 [Lentinula edodes]	hypothetical	24607.7	23094.4	18279.8	0.428853	0.112058	0.33729	0.10978
GAW09066.1	protein LENED_011196 [Lentinula edodes]	hypothetical	620546	79518.9	52877.6	3.55281	2.58238e-10	0.58864	2.48518e-06
GAW09073.1	exopeptidase [Lentinula edodes]	Zn-dependent	1.04758e+06	515660	433732	1.27219	2.86925e-11	0.249617	0.0809306
GAW09091.1	protein [Lentinula edodes]	UPF0061-domain-containing	181291	104694	92528.4	0.970342	0.00130494	0.178206	0.391654
GAW09098.1	acidic ribosomal protein P0 [Lentinula edodes]	60S	6.23461e+06	5.79137e+06	4.72917e+06	0.398711	2.63797e-07	0.292317	0.000197483
GAW09153.1	protein [Lentinula edodes]	Mov34-domain-containing	722338	326921	268781	1.42625	8.34091e-06	0.282513	0.431731
GAW09170.1	protein LENED_011304 [Lentinula edodes]	hypothetical	653510	593261	350173	0.900142	0.0615976	0.760599	0.16729
GAW09171.1	repeat protein 9c [Lentinula edodes]	tetratricopeptide	1.26539e+06	619607	495187	1.35354	1.12355e-10	0.323378	0.0326342
GAW09174.1	peroxidase [Lentinula edodes]	glutathione	2.927e+06	280829	143828	4.34701	0.141405	0.965347	0.360627
GAW09184.1	54S ribosomal protein MRPL51 [Lentinula edodes]	mitochondrial	246341	202608	153809	0.67952	0.0578785	0.397552	0.0480039
GAW09191.1	binding domain-containing protein [Lentinula edodes]	fad	459688	149191	116454	1.9809	1.92551e-08	0.357401	0.0113802
GAW09203.1	protein [Lentinula edodes]	rna-binding	1.87152e+06	347222	300316	2.63966	0.00559048	0.209378	0.0183935
GAW09233.1	-binding protein [Lentinula edodes]	NAD	4.33384e+06	2.56484e+06	2.10585e+06	1.04124	3.68819e-11	0.284469	0.000432128
GAW09234.1	VTS1 [Lentinula edodes]	Protein	196036	83490.1	67209.3	1.54439	2.38919e-05	0.312944	0.00155536
GAW09241.1	synthase-like protein [Lentinula edodes]	Clavaminate	102875	99824.6	70844.5	0.538167	0.00291714	0.49474	0.0528945
GAW09245.1	hydrolase family 20 protein [Lentinula edodes]	glycoside	194028	119856	63436.9	1.61287	0.000375013	0.917908	0.00794734
GAW09253.1	[Lentinula edodes]	protein	594983	427682	324409	0.875036	1.72878e-07	0.398728	0.000810825
GAW09254.1	monooxygenase [Lentinula edodes]	cyclohexanone	252687	283797	177868	0.506547	0.138767	0.674052	0.0932564
GAW09258.1	oxidoreductase [Lentinula edodes]	quinone	490318	408621	334012	0.553818	4.67327e-07	0.290864	0.00316238
GAW09274.1	gtpase activator [Lentinula edodes]	arf	287431	182564	119339	1.26815	0.209509	0.613328	0.292088
GAW09289.1	protein [Lentinula edodes]	DEAD-domain-containing	126918	147221	104629	0.278603	0.022108	0.492696	0.135904
GAW09297.1	subunit C [Lentinula edodes]	V1	113498	110447	60001.1	0.919608	0.0289137	0.880293	0.258827
GAW09302.1	protein [Lentinula edodes]	Rhodanese-like	91482.6	95883.7	74234.7	0.301404	0.102354	0.369193	0.0526489
GAW09308.1	factor [Lentinula edodes]	transcription	167922	98174	88349.4	0.926497	5.16245e-09	0.152121	0.0458512
GAW09321.1	small monomeric gtpase [Lentinula edodes]	rab	511477	320736	283640	0.850611	4.85817e-05	0.177326	0.10348
GAW09328.1	synthase [Lentinula edodes]	squalene	1.21832e+06	922976	824312	0.563631	3.36611e-06	0.163103	0.00223225
GAW09345.1	[Lentinula edodes]	protein	110716	44244.5	34964.3	1.6629	3.28265e-08	0.339615	0.477135
GAW09347.1	acyltransferase [Lentinula edodes]	lysocardiolipin	110204	80040.1	66120	0.737018	0.00296641	0.275636	0.000788923
GAW09379.1	factor 3 [Lentinula edodes]	initiation	255038	261689	193549	0.398011	0.174767	0.435153	0.185738
GAW09383.1	protein LENED_011532 [Lentinula edodes]	hypothetical	399652	282051	173268	1.20574	0.000108555	0.702945	0.0344461
GAW09388.1	family 39 protein [Lentinula edodes]	glycosyltransferase	300061	197504	174011	0.786074	7.5913e-05	0.182701	0.308465
GAW09390.1	ribonucleo protein [Lentinula edodes]	Sm-like	594755	308879	238102	1.32072	1.4802e-07	0.375461	0.0532575
GAW09401.1	domain-containing protein [Lentinula edodes]	FAD-binding	169040	164273	137980	0.292905	0.00103575	0.251639	0.00515724
GAW09420.1	factor 25 (basic helix-loop-helix) [Lentinula edodes]	transcription	327174	240225	204201	0.680068	3.44403e-07	0.2344	0.259096
GAW09437.1	protein L22e [Lentinula edodes]	ribosomal	2.63625e+06	2.64616e+06	2.16831e+06	0.281919	6.33001e-05	0.287329	0.00610018
GAW09455.1	kinase subunit ii beta [Lentinula edodes]	casein	371390	500192	229215	0.696237	4.30325e-06	1.12578	0.00134189
GAW09456.1	domain-containing protein [Lentinula edodes]	RNA-binding	545782	262357	201802	1.43538	2.248e-06	0.378588	0.0217258
GAW09458.1	protein SNF7 [Lentinula edodes]	vacuolar-sorting	492141	240075	185132	1.41052	0.000423149	0.374929	0.104802
GAW09463.1	one binder kinase activator-like 1a [Lentinula edodes]	mps	801720	346342	296663	1.43427	0.000571266	0.223375	0.472346
GAW09494.1	beta-hydrolase [Lentinula edodes]	alpha	263229	216042	156177	0.75314	0.548859	0.468131	0.364908
GAW09501.1	protein LENED_011658 [Lentinula edodes]	hypothetical	183488	123986	95264.7	0.945672	5.73306e-07	0.380162	0.000674241
GAW09513.1	polymerase-associated protein leo1 [Lentinula edodes]	rna	130588	72756.2	49726.6	1.39293	0.0891305	0.549052	0.163006
GAW09527.1	nexin-41 [Lentinula edodes]	sorting	189029	96394.7	78126.6	1.27472	8.16628e-07	0.303139	0.0425694
GAW09529.1	reductase subunit beta [Lentinula edodes]	sulfite	131350	61950.3	53975.9	1.28303	0.000251338	0.198795	0.131592
GAW09609.1	shock protein 70 [Lentinula edodes]	heat	2.88438e+06	1.69097e+06	1.43319e+06	1.00903	2.21822e-10	0.238618	0.000266967
GAW09614.1	protein LENED_011782 [Lentinula edodes]	hypothetical	279582	184915	163414	0.774738	0.000466851	0.178328	0.0661943
GAW09619.1	protein LENED_011787 [Lentinula edodes]	hypothetical	479795	372855	211303	1.1831	0.000286456	0.819301	0.0416107
GAW09623.1	ribonucleo protein [Lentinula edodes]	Sm-like	560366	399131	274189	1.0312	5.92969e-06	0.541689	0.109313
GAW09635.1	rpia transferase-like protein [Lentinula edodes]	nagb	215248	123462	100610	1.09722	4.61251e-06	0.295286	0.0161049
GAW09644.1	gamma subunit [Lentinula edodes]	G-protein	153303	155368	124555	0.299603	0.0468022	0.31891	0.324392
GAW09656.1	protein LENED_011830 [Lentinula edodes]	hypothetical	3.20875e+06	1.83439e+06	1.45673e+06	1.13927	8.40896e-05	0.332567	0.0123853
GAW09681.1	dopey [Lentinula edodes]	Protein	134721	67600.8	47669	1.49885	0.00039594	0.503989	0.0114166
GAW09684.1	protein LENED_011862 [Lentinula edodes]	hypothetical	234705	132003	104709	1.16446	1.07514e-05	0.334182	0.000528761
GAW09714.1	shock protein 60 [Lentinula edodes]	heat	2.0624e+06	1.45512e+06	1.21577e+06	0.76245	4.7544e-05	0.259268	0.0680931
GAW09757.1	family 2 protein [Lentinula edodes]	glycosyltransferase	192684	246587	151228	0.349511	0.149319	0.705367	0.243375
GAW09766.1	hydrolase endo- -beta-d-glucanase [Lentinula edodes]	dienelactone	190670	243755	170884	0.158066	0.0918966	0.512415	0.0560816
GAW09781.1	c oxidase subunit VIb [Lentinula edodes]	cytochrome	1.96396e+06	1.3981e+06	660810	1.57146	1.23859e-05	1.08116	0.0104535
GAW09789.1	initiation factor 4b [Lentinula edodes]	translation	318262	146295	106479	1.57965	0.000118034	0.458323	0.109765
GAW09790.1	sey1 [Lentinula edodes]	protein	337579	332659	273108	0.305754	0.000384527	0.284573	0.00525833
GAW09827.1	protein LENED_012024 [Lentinula edodes]	hypothetical	3.38253e+06	124424	111749	4.91977	0.0104249	0.155003	0.363937
GAW09876.1	module family 43 protein [Lentinula edodes]	carbohydrate-binding	966800	684877	464165	1.05858	0.132679	0.561207	0.310754
GAW09897.1	polymerase II-associated protein 3 [Lentinula edodes]	RNA	135223	220591	61390.8	1.13925	0.119787	1.84528	0.173932
GAW09959.1	protein [Lentinula edodes]	ras	780101	749822	524452	0.572851	0.0249471	0.515737	0.000661099
GAW09963.1	synthase [Lentinula edodes]	farnesyl-diphosphate	473516	180041	157734	1.58592	9.2609e-10	0.190835	0.546965
GAW09972.1	protein LENED_012194 [Lentinula edodes]	hypothetical	126138	170381	103899	0.279828	0.0383684	0.713591	0.0521428
GAW09973.1	protein LENED_012193 [Lentinula edodes]	hypothetical	129003	102961	70668.8	0.868258	0.0007245	0.542955	0.149604
GAW09974.1	ribosomal protein s15 [Lentinula edodes]	40s	5.0772e+06	3.72876e+06	3.02959e+06	0.74491	1.5801e-06	0.299572	0.000388161
GAW09988.1	protein [Lentinula edodes]	Rcd1-domain-containing	92907.1	51491.4	35364.4	1.39349	0.000184352	0.542033	0.200976
GAW10017.1	protein LENED_012240 [Lentinula edodes]	hypothetical	710906	328572	221879	1.67989	0.00191165	0.566435	0.0330654
GAW10096.1	activator [Lentinula edodes]	chaperone	602565	427688	222558	1.43694	5.34591e-05	0.942381	0.0500311
GAW10098.1	protein LENED_012330 [Lentinula edodes]	hypothetical	147040	72056.3	59632.8	1.30203	0.000269617	0.273019	0.175445
GAW10100.1	translocated-associated motor subunit pam17 [Lentinula edodes]	presequence	229815	202612	113985	1.01164	0.00971349	0.82988	0.0652537
GAW10126.1	family protein WD-40 repeat family protein [Lentinula edodes]	transducin	171640	130303	73906.1	1.21562	1.74325e-05	0.818109	0.32565
GAW10132.1	protein LENED_012364 [Lentinula edodes]	hypothetical	85035.8	152835	47801	0.831029	5.20157e-06	1.67686	0.040276
GAW10160.1	aminotransferase [Lentinula edodes]	acetylornithine	203840	169691	139613	0.54601	0.127452	0.281478	0.00116268
GAW10172.1	monomeric GTPase [Lentinula edodes]	small	178078	139145	103400	0.784274	0.00100782	0.428355	0.0679822
GAW10184.1	proteasome regulatory subunit [Lentinula edodes]	rpt2-26s	485472	442270	331366	0.550964	0.014334	0.416503	0.0132613
GAW10207.1	family 66 protein [Lentinula edodes]	glycosyltransferase	362645	393705	307454	0.238185	0.535538	0.356745	0.165447
GAW10210.1	protein 1 [Lentinula edodes]	proliferation-associated	3.59185e+06	2.42012e+06	2.00439e+06	0.841562	8.48966e-07	0.271913	0.0179893
GAW10218.1	atp carrier receptor [Lentinula edodes]	adp	193215	160953	136100	0.505534	5.3559e-05	0.241972	0.0811587
GAW10220.1	metallo-protease [Lentinula edodes]	zinc	283518	606896	191365	0.567115	2.91202e-05	1.66513	0.28617
GAW10224.1	protein [Lentinula edodes]	argonaute-like	434705	290355	243886	0.833832	2.24934e-07	0.251614	0.127191
GAW10300.1	h2b [Lentinula edodes]	histone	3.40205e+06	3.54284e+06	2.20215e+06	0.627487	7.73797e-06	0.685989	0.00246591
GAW10321.1	repeat-containing protein [Lentinula edodes]	ARM	514600	299421	232737	1.14475	1.00085e-06	0.363477	0.0835966
GAW10332.1	synthetase [Lentinula edodes]	phenylalanyl-trna	1.21237e+06	1.08645e+06	812277	0.577781	0.0293818	0.419582	0.00201304
GAW10390.1	ame: Full=Mitochondrial outer membrane protein IML2 [Lentinula edodes]	IML2_COPC7	91498.8	49695.7	44200.3	1.0497	0.0133017	0.169067	0.272424
GAW10409.1	dehydrogenase [Lentinula edodes]	nadh	510994	458228	399455	0.355274	0.000457542	0.198034	4.08845e-05
GAW10410.1	import translocase subunit Tom22 [Lentinula edodes]	mitochondrial	1.48361e+06	826399	422302	1.81277	4.45961e-05	0.968562	0.000864298
GAW10436.1	sulfite reductase [Lentinula edodes]	assimilatory	504216	288112	222526	1.18007	8.03084e-08	0.372656	0.178016
GAW10440.1	protein LENED_012703 [Lentinula edodes]	hypothetical	209107	159969	139522	0.583751	0.0342974	0.197301	0.617798
GAW10446.1	-ligase [Lentinula edodes]	long-chain-fatty-acid-	960904	638053	385090	1.3192	1.13154e-06	0.728479	0.0148413
GAW10489.1	small GTP-binding protein [Lentinula edodes]	rab-type	512075	518816	429724	0.252945	0.00122395	0.271811	0.0052823
GAW10500.1	initiation factor 4f subunit p130 [Lentinula edodes]	eukaryotic	704811	195013	140718	2.32442	1.17168e-09	0.470762	0.0090255
GAW10520.1	protein [Lentinula edodes]	DEAD-domain-containing	2.40048e+06	1.41137e+06	1.21017e+06	0.988111	4.15381e-09	0.221884	0.0297279
GAW10527.1	translation initiation factor 1a [Lentinula edodes]	eukaryotic	241459	175665	142885	0.756928	9.84107e-06	0.297974	0.096947
GAW10541.1	oxidoreductase [Lentinula edodes]	NADH-ubiquinone	435275	333434	235483	0.886304	9.70712e-07	0.501777	0.0865285
GAW10572.1	protein LENED_012854 [Lentinula edodes]	hypothetical	2.94708e+06	926187	745130	1.98372	2.72178e-05	0.313811	0.117948
GAW10574.1	phosphatase [Lentinula edodes]	acid	1.33254e+06	390317	344353	1.95222	1.11532e-05	0.180758	0.389673
GAW10636.1	chaperone chz1 [Lentinula edodes]	histone-specific	220566	71208.8	56965.7	1.95304	1.78257e-05	0.32196	0.638647
			#N/A
			#N/A
			#N/A
			#N/A
			#N/A
			#N/A
			#N/A
			#N/A
			#N/A
			#N/A
			#N/A
			#N/A
			#N/A
			#N/A
			#N/A
			#N/A
			#N/A
			#N/A
			#N/A
			#N/A
			#N/A
			#N/A
			#N/A
			#N/A
			#N/A
			#N/A
			#N/A
			#N/A
			#N/A
			#N/A
			#N/A
			#N/A
			#N/A
			#N/A
			#N/A
			#N/A
			#N/A
			#N/A
			#N/A
			#N/A
			#N/A
			#N/A
			#N/A
			#N/A
			#N/A
			#N/A
			#N/A
			#N/A
			#N/A
			#N/A
			#N/A
			#N/A
			#N/A
			#N/A
			#N/A
			#N/A
			#N/A
			#N/A
			#N/A
			#N/A
			#N/A
			#N/A
			#N/A
			#N/A
			#N/A
			#N/A
			#N/A
			#N/A
			#N/A
			#N/A
			#N/A
			#N/A
			#N/A
			#N/A
			#N/A
			#N/A
			#N/A
			#N/A
			#N/A
			#N/A
			#N/A
			#N/A
			#N/A
			#N/A
			#N/A
			#N/A
			#N/A
			#N/A
			#N/A
			#N/A
			#N/A
			#N/A
			#N/A
			#N/A
			#N/A
			#N/A
			#N/A
			#N/A
			#N/A
			#N/A
			#N/A
			#N/A
			#N/A
			#N/A
			#N/A
			#N/A
			#N/A
			#N/A
			#N/A
			#N/A
			#N/A
			#N/A
			#N/A
			#N/A
			#N/A
			#N/A
			#N/A
			#N/A
			#N/A
			#N/A
			#N/A
			#N/A
			#N/A
			#N/A
			#N/A
			#N/A
			#N/A
			#N/A
			#N/A
			#N/A
			#N/A
			#N/A
			#N/A
			#N/A
			#N/A
			#N/A
			#N/A
			#N/A
			#N/A
			#N/A
			#N/A
			#N/A
			#N/A
			#N/A
			#N/A
			#N/A
			#N/A
			#N/A
			#N/A
			#N/A
			#N/A
			#N/A
			#N/A
			#N/A
			#N/A
			#N/A
			#N/A
			#N/A
			#N/A
			#N/A
			#N/A
			#N/A
			#N/A
			#N/A
			#N/A
			#N/A
			#N/A
			#N/A
			#N/A
			#N/A
			#N/A
			#N/A
			#N/A
			#N/A
			#N/A
			#N/A
			#N/A
			#N/A
			#N/A
			#N/A
			#N/A
			#N/A
			#N/A
			#N/A
			#N/A
			#N/A
			#N/A
			#N/A
			#N/A
			#N/A
			#N/A
			#N/A
			#N/A
			#N/A
			#N/A
			#N/A
			#N/A
			#N/A
			#N/A
			#N/A
			#N/A
			#N/A
			#N/A
			#N/A
			#N/A
			#N/A
			#N/A
			#N/A
			#N/A
			#N/A
			#N/A
			#N/A
			#N/A
			#N/A
			#N/A
			#N/A
			#N/A
			#N/A
			#N/A
			#N/A
			#N/A
			#N/A
			#N/A
			#N/A
			#N/A
			#N/A
			#N/A
			#N/A
			#N/A
			#N/A
			#N/A
			#N/A
			#N/A
			#N/A
			#N/A
			#N/A
			#N/A
			#N/A
			#N/A
			#N/A
			#N/A
			#N/A
			#N/A
			#N/A
			#N/A
			#N/A
			#N/A
			#N/A
			#N/A
			#N/A
			#N/A
			#N/A
			#N/A
			#N/A
			#N/A
			#N/A
			#N/A
			#N/A
			#N/A
			#N/A
			#N/A
			#N/A
			#N/A
			#N/A
			#N/A
			#N/A
			#N/A
			#N/A
			#N/A
			#N/A
			#N/A
			#N/A
			#N/A
			#N/A
			#N/A
			#N/A
			#N/A
			#N/A
			#N/A
			#N/A
			#N/A
			#N/A
			#N/A
			#N/A
			#N/A
			#N/A
			#N/A
			#N/A
			#N/A
			#N/A
			#N/A
			#N/A
			#N/A
			#N/A
			#N/A
			#N/A
			#N/A
			#N/A
			#N/A
			#N/A
			#N/A
			#N/A
			#N/A
			#N/A
			#N/A
			#N/A
			#N/A
			#N/A
			#N/A
			#N/A
			#N/A
			#N/A
			#N/A
			#N/A
			#N/A
			#N/A
			#N/A
			#N/A
			#N/A
			#N/A
			#N/A
			#N/A
			#N/A
			#N/A
			#N/A
			#N/A
			#N/A
			#N/A
			#N/A
			#N/A
			#N/A
			#N/A
			#N/A
			#N/A
			#N/A
			#N/A
			#N/A
			#N/A
			#N/A
			#N/A
			#N/A
			#N/A
			#N/A
			#N/A
			#N/A
			#N/A
			#N/A
			#N/A
			#N/A
			#N/A
			#N/A
			#N/A
			#N/A
			#N/A
			#N/A
			#N/A
			#N/A
			#N/A
			#N/A
			#N/A
			#N/A
			#N/A
			#N/A
			#N/A
			#N/A
			#N/A
			#N/A
			#N/A
			#N/A
			#N/A
			#N/A
			#N/A
			#N/A
			#N/A
			#N/A
			#N/A
			#N/A
			#N/A
			#N/A
			#N/A
			#N/A
			#N/A
			#N/A
			#N/A
			#N/A
			#N/A
			#N/A
			#N/A
			#N/A
			#N/A
			#N/A
			#N/A
			#N/A
			#N/A
			#N/A
			#N/A
			#N/A
			#N/A
			#N/A
			#N/A
			#N/A
			#N/A
			#N/A
			#N/A
			#N/A
			#N/A
			#N/A
			#N/A
			#N/A
			#N/A
			#N/A
			#N/A
			#N/A
			#N/A
			#N/A
			#N/A
			#N/A
			#N/A
			#N/A
			#N/A
			#N/A
			#N/A
			#N/A
			#N/A
			#N/A
			#N/A
			#N/A
			#N/A
			#N/A
			#N/A
			#N/A
			#N/A
			#N/A
			#N/A
			#N/A
			#N/A
			#N/A
			#N/A
			#N/A
			#N/A
			#N/A
			#N/A
			#N/A
			#N/A
			#N/A
			#N/A
			#N/A
			#N/A
			#N/A
			#N/A
			#N/A
			#N/A
			#N/A
			#N/A
			#N/A
			#N/A
			#N/A
			#N/A
			#N/A
			#N/A
			#N/A
			#N/A
			#N/A
			#N/A
			#N/A
			#N/A
			#N/A
			#N/A
			#N/A
			#N/A
			#N/A
			#N/A
			#N/A
			#N/A
			#N/A
			#N/A
			#N/A
			#N/A
			#N/A
			#N/A

## Sheet: Table S4
Table S4. Key genes involved in carbohydrate and antioxidative pathways in upregulated DAPs with overlapping list.
Protein	Protein Description	Gene Name	Abbreviation	Biological pathways
GAW09174.1	peroxidase [Lentinula edodes]	glutathione	POD	ROS
GAW06535.1	malic enzyme 3 [Lentinula edodes]	NAD-dependent	MAE3	TCA
GAW01364.1	reductase [Lentinula edodes]	fumarate	FMDH1	TCA
GAW08424.1	dehydrogenase [Lentinula edodes]	succinate	SUCDH1	TCA
GAW07145.1	dehydrogenase e1 beta subunit [Lentinula edodes]	pyruvate	PYRD1	TCA
GAW04455.1	oxidase [Lentinula edodes]	glucose	GDH1	Carbonhydrats
GAW06304.1	glutamate synthase [Lentinula edodes]	NADPH-dependent	GS1	ROS
GAW06067.1	3-epimerase [Lentinula edodes]	ribulose-5-phosphate	R5PE	Carbnhydrats
GAW06171.1	dehydrogenase complex E1 component mitochondrial precursor [Lentinula edodes]	2-oxoglutarate	2KGDH	TCA
GAW07250.1	S-transferase [Lentinula edodes]	glutathione	GST1	ROS

## Sheet: Table S5
Table S5. Levels of purine and purine derivatives in mushroom bodies cultivated by different substrates.
ID	m/z	rt(s)	PPM	Name	adduct	score	HMDB	KEGG	SuperClass	Class	SubClass	AW-1	AW-2	AW-3	AW-4	AW-5	AW-6	AW-7	AW-8	WB-1	WB-2	WB-3	WB-4	WB-5	WB-6	WB-7	WB-8	SBK-1	SBK-2	SBK-3	SBK-4	SBK-5	SBK-6	SBK-7	SBK-8	QC-1	QC-2	QC-3	QC-4	log2FC(WB vs AW)	log2FC(SBK vs AW)	p_adj (WB vs AW)	p_adj(SBK vs AW)
M314T168	314.092	168.351	4.03811	3',5'-cyclic damp	[M+H]+	0.948			Organoheterocyclic compounds	Imidazopyrimidines	Purines and purine derivatives	298479	294250	320216	367128	287393	280461	199922	300136	275950	250629	266763	268027	236496	253500	249811	268238	243547	251439	266608	254681	246960	251905	246026	268335	305754	298643	299546	280690	-0.191607	-0.210298	0.0305396	0.0162634
M152T620	152.071	620.125	4.4125	Guanine	[M+H]+	0.8755	HMDB0000132	C00242	Organoheterocyclic compounds	Imidazopyrimidines	Purines and purine derivatives		404880	492686	496490	474389	767658	393179	478311	778492	71535.3	41299	49114.7	37691.4	81615.8	6809.71	24788.2	403185	250108	319069	187949	407497	204257	272562	234940	163311	92898.4	242156	91240.9	-1.59336	-0.814367	0.00251389	0.000787135
M137T357	137.046	357.427	4.88068	Hypoxanthine	[M+H]+	0.9975	HMDB0000157	C00262	Organoheterocyclic compounds	Imidazopyrimidines	Purines and purine derivatives		96180.2	207833	254979	252861	313506	228063	220286	234065	54934.1	61506.5	66954.7	58498.9	70990.2	52548.9	69994	175481	59073.8	54963.3	54511.7	65134.7	61153.2	60259	82412.4	78573.9	82310.9	83132.7	75123.3	-1.25976	-1.55288	0.000442041	7.36551e-05
M464T901	464.081	900.88	1.56498	Adenylosuccinic acid	[M+H]+	0.981	HMDB0000536	C03794	Nucleosides, nucleotides, and analogues	Purine nucleotides	Purine ribonucleotides	256134	315018	321543	404724	269056	393166	197018	316906	314966	302895	378209	370214	359138	295667	347762	310238	356964	284706	346965	337731	302395	308344	331752	343533	340616	351392	373576	326435	0.12568	0.0787779	0.178899	0.257746
M136T266	136.062	266.341	3.51462	Deoxyadenosine	[M+H-C5H8O3]+	0.983	HMDB0000101	C00559	Nucleosides, nucleotides, and analogues	Purine nucleosides	Purine 2'-deoxyribonucleosides	728359	735433	709315	497252	693306	374984	559164	216112	669658	307048	803310	723836	785272	437922	512053	526050	1.00978e+06	385614	445611	264034	282759	267285	265095	781246	561420	570465	511904	592068	0.185496	-0.286303	0.369286	0.20652
M330T352_1	330.06	352.318	1.32808	Adenosine 2',3'-cyclic monophosphate	[M+H]+	0.987			Nucleosides, nucleotides, and analogues	Purine nucleotides	Cyclic purine nucleotides	215138	189499	155430	173830	159485	250663	172600	165304	273318	157998	201291	181578	168981	28704.3	174153	63715.2	149722	173610	175705	179369	156105	178191	153759	155014	163073	245010	199614	285327	-0.252548	-0.165346	0.171852	0.0632893
M464T879	464.082	878.819	0.432073	Adenylosuccinate	[M+H]+	0.9099	HMDB0000536	C03794	Nucleosides, nucleotides, and analogues	Purine nucleotides	Purine ribonucleotides	22065.2	24210.8	27275.5	27806.6	27665.5	21927.7	27116.3	34489.5	18972.8	21000	26272.2	28790.8	12412.8	27634.3	24707.1	27420.2	16596.7	23605.5	15729	24403.6	20938.7	18980.9	24381.1	24824.2	16170.7	29686.7	25600.5	33747.1	-0.230573	-0.326909	0.107365	0.00725809
M326T308	326.085	308.285	2.59056	O6-cm-dg	[M+H]+	0.9826			Nucleosides, nucleotides, and analogues	Purine nucleosides	Purine 2'-deoxyribonucleosides	5028.76	7986.95	7424.93	5815.51	6933.85	6021.15	5826.45	5197.71	3803.64	4715.22	6488.96	4399.55	7651.44	2684.95	3341.83	5745.36	8728.93	5565.81	5663.82	5960.55	6136.98	4230.86	7070.12	5092.37	6070.35	5496.54	5496.47	4239.47	-0.248882	-0.052222	0.0306438	0.359555
M288T486	288.105	485.953	1.35831	Tenofovir	[M+H]+	0.7774	HMDB0014445	C17407	Organoheterocyclic compounds	Imidazopyrimidines	Purines and purine derivatives	109887	91952.2	66329.9	81890	92424	63428.5	69881.8	125843	85973.6	92669.8	69467	108709	71164.9	66203.5	110901	85914.4	77427	76119.5	67214.4	89120.7	74384.2	191573	108256	86037	93296.1	86328.5	99001.2	66096.7	-0.0387348	0.134381	0.447366	0.303643

## Sheet: Table S6
Table S6. Overlapped DAMs between the comparsions of WB versus AW and SBK versus AW in the mushroom fruiting bodies.
ID	Name	Abbrevi.	VIP （GP)	m/z	rt(s)	G-1	G-2	G-3	G-4	G-5	G-6	G-7	G-8	P-1	P-2	P-3	P-4	P-5	P-6	P-7	P-8	S-1	S-2	S-3	S-4	S-5	S-6	S-7	S-8	G-8	P-4	S-2	log2FC(WB vs. AW)	log2FC(SBK vs. AW)
M231T341	Leu-Val	leucine	1.64416	231.17	341.063	75006.8	67432.8	74550.7	49433.2	70812.8	68861.2	60837.7	62570.3	104291	49314.7	43436.8	42523.5	42831.2	42993.5	43099.9	45570.4	97357.5	93936.1	98896.3	80749.2	94396.7	93545.6	90759.6	85270.6	66188.2	51757.7	91863.9	1.27881	1.77489
M322T609	Arg-Phe		0.631082	322.187	608.824	12790.5	10474.6	13420.2	12448.9	12129.2	10949.4	13732.9	13118.8	12645.9	10576.7	9192.65	11159.4	9886.88	9912.7	9231.05	10037.5	11553.7	14171.3	13969	12060.8	13835.8	13201.5	11711.3	8889.15	12383.1	10330.4	12424.1	1.19871	1.20268
M233T67	Thr-Ile		0.306837	233.153	67.239	7070.59	6436.17	5519.75	5761.49	6594.47	6347.99	4586.75	2635.1	2594.72	7874.41	1061.78	8200.94	1229.2	1534.98	8148.02	7802.39	5682.3	5344.44	8274.59	5842.68	5296.36	6473.22	5205.45	3711.38	5619.04	4805.8	5728.8	1.16922	1.19206
M235T702	Ser-Glu	serine	1.31677	235.093	702.31	23089.4	41272.6	37970.8	24232	19262.9	49459.5	45241.4	15671.8	14041.6	22042.4	16657.3	13244.9	37954.7	36495.2	9345.8	12407.4	32106.6	21048.7	41111.7	22527.9	19262.4	29080.4	20450.5	38275.5	32025.1	20273.7	27983	1.57964	1.38026
M130T357	Phenylacetyl-l-glutamine	glutamine	1.69849	130.05	356.796	102969	57250.1	96501.8	57248.7	84673.9	60901.3	109926	65036	48014.2	49679.5	75005.2	59368.1	71299.3	51522.2	42008.3	67365.2	54975.1	74518.2	74266.8	78268.9	73406.9	82788.1	77872.9	79669.3	79313.4	58032.8	74470.8	1.3667	1.28325
M217T338	Val-Val	valine	2.22533	217.154	338.342	66613.9	60101.7	113115	62298.4	66590.1	52081.9	94867.3	57982.2	51504.1	63130	44687.1	44260.6	44733.6	43351.9	37483.7	35469.5	105504	125621	103772	102347	128646	145084	72103	45411.1	71706.3	45577.6	103561	1.57328	2.27219
M274T719	Val-Arg	arginine	2.31777	274.187	718.813	41825.9	48803.5	41355.4	47015.1	46520.9	4742.15	42571.2	46429.9	23242.1	14157	16171.7	14861.5	17882.8	14700.5	16147.3	17440.3	15563.6	20843.1	31786	18016.2	16237.7	34563.6	29689.6	18363.8	39908	16825.4	23133	2.37189	1.37488
M364T835	2'-O-methylguanosine		0.835667	364.066	835.306	13790.3	11607.4	14986	11825.2	13364	10590.1	9079.98	16613.7	11878.4	11496.7	11091.3	7029.91	8199.43	8456.26	8646.07	6383.57	10886.1	12230.6	10578.2	10919.3	10007	11461.3	11428.5	12903.2	12732.1	9147.71	11301.8	1.39183	1.23548
M322T557	Phe-Arg	phenylalanine	0.446052	322.187	556.875	5101.42	2366.99	4846.12	6237.58	3050.84	4265.18	3612.11	3835.19	2733.46	3482.26	2500.91	2183.08	3818.15	2490.09	3662.17	3597.18	5226.72	8366.9	6385.08	6507.1	6187.32	7068.46	7043.23	4391.52	4164.43	3058.41	6397.04	1.36163	2.09162
M288T602	Ile-Arg	isoleucine	1.6046	288.203	601.747	73962.8	53347.1	66910.5	56404.2	50710.7	43600.4	59416.1	51632.9	47202.6	53271	44513.8	41018	44547.9	44584	38397	37050.1	86278.7	137983	100019	101923	91145.1	116614	77102.4	70212	56998.1	43823	97659.5	1.30064	2.2285
M288T486	Tenofovir		1.67112	288.105	485.953	28025.4	33026.6	31660	33756.9	25201.8	35642.8	26200.4	32138.1	14865.9	19860.2	19687.6	22060.1	21960.6	22730.3	19538.1	19002.8	33207.3	28633.4	27752.5	25732.2	21963.4	27655	27963.7	24115	30706.5	19963.2	27127.8	1.53816	1.35889
M162T526_2	L-Carnitine		3.73949	162.113	526.208	126130	100144	117167	150558	94447.8	117707	84384.2	112703	75568.5	58745.2	58905.2	57531.3	58075.4	61092.8	63114.6	64502.9	155460	203491	182436	178782	1209.35	206166	219150	175270	112905	62192	165245	1.81543	2.65702
M559T800	Acrinathrin		1.03731	559.147	800.325	10526.9	6384.33	10115.1	13013.1	10722.3	11143	2207.05	11709.9	4767.73	4057.14	4276.82	3867.78	4387.63	4969.12	4808.45	7453.58	4259.68	12411.2	14961.9	9660.58	13705.8	10346.6	11813.1	2697.09	9477.72	4823.53	9982	1.96489	2.06944
M291T512	(-)-catechin		0.524441	291.105	512.164	15316.8	10675.9	9718.12	16923	16444.9	19708	8340.69	20244.7	7264.58	20638.6	5147.09	7422.13	5863.48	9991.34	14934.8	24893.5	13930	19482.6	17658.7	18839	17120.9	17162.6	17222.9	21712.1	14671.5	12019.4	17891.1	1.22065	1.48851
M464T879	Adenylsuccinic acid		0.678725	464.082	878.819	9677.92	9111.5	9358.42	6268.56	10302.9	5214.13	20910.8	10025.1	7150.53	5635.49	7200.24	7568.1	5207.9	8342.63	6080.06	7652.96	5868.97	6228.86	6311.34	5642.31	6291.79	6874.92	9026.22	21062.4	10108.7	6854.74	8413.35	1.4747	1.22738
M557T851	Aprepitant		1.20375	557.133	850.985	26266.2	58642.6	24152.3	24894.9	27061.6	21275.5	27763.6	25518.9	9069.46	15630	17481.6	20522.3	17123.2	37298.3	15856.4	18147.1	36629	34795.5	75353.5	37870	35710.1	43006.4	79630.1	39705.4	29447	18891	47837.5	1.55878	2.53228
M351T640	Anisatin		0.476001	351.126	639.7	14873.3	6912.82	7063.46	6854.72	5923.99	6757.27	7004.02	7018.15	2962.85	7399.65	6981.17	6211.18	7129.43	3951.63	7314.03	8343.99	9321.68	10122.3	9971.37	9565.92	11901.1	10863.6	10132.6	15439.1	7800.96	6286.74	10914.7	1.24086	1.73615
M246T504	Ile-Asn	asparagine	2.34998	246.145	504.438	72448.3	69561	85016.7	73915.7	70846.3	57746.7	56377.1	65510.3	54487.9	60886.2	45479.5	43706.5	50783	40793.4	36567.8	40672.3	115799	153200	134611	121045	132146	125257	97309.2	55232.7	68927.8	46672.1	116825	1.47685	2.5031
M234T832	Methylphenidate		1.08865	234.145	831.721	26365.2	43914.6	24796	21893.4	24627.7	17474.7	50819.8	44849.6	28811.5	26095.2	25076	23003.1	25113.9	20289.5	20723.5	23072.3	22237.4	26957.8	26222.3	27883.5	31354	57335.4	25490.1	30362.4	31842.6	24023.1	30980.4	1.3255	1.28961
M231T82	Val-Ile		1.02425	231.17	81.65	29820.2	15883.8	20787.5	9499.08	23858.4	11136.5	27429	17367.6	15689.8	10278.3	17280.5	14000.2	12807.9	13184.3	6335.01	11790.1	35486.8	23567.2	41373.9	21775.1	21490.2	40936.1	16393.4	12020.2	19472.8	12670.8	26630.4	1.53683	2.10172
M207T552	Ser-Thr	threonine	0.478403	207.097	552.192	8116.86	10540.9	9753.09	6391.95	8943.33	5231.51	10349.5	8451.02	6898.5	7456.8	8314.16	6122.75	7608.48	5520.5	4609.02	6257.59	9136.94	14805.1	9191.71	14060.4	14151	15367.3	9147.82	7906.1	8472.26	6598.47	11720.8	1.28397	1.77629
M291T516	Isomethiozin		0.385696	291.143	516.103	7283.96	7839.89	8571.94	9809.36	6186.27	6076.31	6823.74	7006.93	6762.18	6913.39	6350.29	7308.14	7681.41	5631.29	4359.68	4747.25	12461.2	18823.1	12945.8	16648.4	13202.8	15591.7	10422	8267.22	7449.8	6219.21	13545.3	1.19787	2.17797
M260T640_2	Ile-Lys	lysine	1.81307	260.197	640.049	54391.8	67299.3	68213.5	44061.8	61251.2	43163.3	69916.6	49138.7	56540.5	52115.2	36878.1	40180.3	36215.6	36881.1	33459.6	34125.5	63680.1	111086	92025.7	91950.3	91417.5	80895	72104.2	44430.9	57179.5	40799.5	80948.6	1.40148	1.98406
M190T311	L-homocitrulline		1.38661	190.107	311.08	72322.6	110854	59289.4	57343	95753.8	61077	105099	81706.2	103589	94301.6	73630.4	101470	57529.9	46601.9	37316.4	36818.9	132370	75799.8	169944	58000.9	92371.3	91916.6	107547	59069.8	80430.6	68907.2	98377.4	1.16723	1.42768
M206T508	Monoethylglycylxylidide (MEGX)		2.80008	206.138	507.512	50347.1	41417.5	46939	55002.3	39239.1	43889.8	29722.7	39244.9	24494.2	15557.8	13290	16542.7	16018.5	15655.1	14930.8	19085.1	61624.3	77524.5	70150.4	62885.3	78354.1	68021.5	69285.8	63709.5	43225.3	16946.8	68944.4	2.55065	4.06829
M179T626	Alpha-D-Glucose		0.66389	403.255	787.861	12490.5	10380.4	11409.7	11684.4	9896.02	9902.11	10663.4	11715.7	11052.7	10127.6	8417.34	8468.78	8744.67	8805.12	7661.58	8040.09	12063.9	14778.4	12637.5	12853	12347.9	13382.7	11633	11014	11017.8	8914.74	12588.8	1.23591	1.41213
M232T797	N-(omega)-Hydroxyarginine		1.18169	232.14	796.678	37469.3	33585.8	38656.4	39491.2	37090.7	34510.8	45542.8	38350.1	42839.4	31753	30132.4	32441.9	31333.4	27976.2	25823.1	26805	34066.6	39910	41193.4	38400.5	42550.4	37137.6	35650.9	29923	38087.1	31138	37354	1.22317	1.19963
M147T744	Glutamine		3.22675	147.076	743.785	72006.1	248002	68239.2	82368.6	202476	83717.4	78998.9	52552.3	31979.8	44713.2	7137.57	65233.1	43613.4	62757	59467.6	64373.2	28608.3	203433	37114.9	47995	76041.7	33303.8	76899.5	78217.1	111045	47409.4	72701.7	2.34226	1.53349
M146T387	Acetylcholine		0.48056	146.117	387.124	15280	16550.2	20860.7	19022.2	9778.06	17893.5	14915.4	8671.69	15796.4	10979.4	7721.93	21776.4	9954.68	9875.06	11706.1	17295.3	21293.1	13486	26219.8	11517.9	12291.9	9551.34	12622.1	19658.6	15371.5	13138.2	15830.1	1.16999	1.2049
M342T69	Tyr-Pro	proline	0.178086	342.151	68.5085	5200.48	7432.7	7527.53	8227.83	7021.41	3761.81	8200.39	8360.79	4705.97	3229.28	9301.16	3979.96	4999.33	3931.58	11817.8	5892.81	4937.54	5616.4	12723.9	2481.44	3329.4	11690.9	7445.04	8181.89	6966.62	5982.24	7050.82	1.16455	1.17862
M245T67_2	Ile-Leu		0.447236	245.186	67.292	11978.6	14819	26608.6	6251.12	16223.3	6262.58	11858.1	13231.3	10758.4	15536.3	10581.6	12410.2	10514.9	9396.63	5738.62	8302.07	19097.6	19305.2	22585.5	25174	17772.5	24188.5	12198.1	11827	13404.1	10404.8	19018.5	1.28825	1.82786
M279T281	Leu-Phe		2.91267	279.17	281.089	107816	88421.5	88411.4	103109	103600	68760.1	64081.1	98705.5	45633.9	52161.2	45587.8	59515.5	74758.8	61627.1	43341.4	62248.8	131382	135629	156177	94453.5	111308	93347	109046	49187.2	90363.2	55609.3	110066	1.62496	1.97928
M463T796	Hydrocortisone 21-hemisuccinate		0.788451	463.215	796.164	6115.57	4633.46	6391.4	6891.82	7346.5	11635.3	6101.25	8625.94	4150.93	4832.95	4864.2	3598.82	3584.23	5371.14	2217.03	4985.43	9283.4	11929.5	11523.2	7580.46	6012.54	5907.07	7834.78	5880.06	7217.65	4200.59	8243.87	1.71825	1.96255
M194T86	N-methyl-3,4-methylenedioxyamphetamine		2.58619	194.117	85.588	66264.1	43620.1	56121.5	81869.2	59112.5	70808.8	88495.9	62206.8	49124.5	38203.6	29417.6	44640.6	49780.8	28063.1	32362.1	32381.9	70026.1	65084.4	97079.5	38177.7	81509.1	59070.7	90501.5	46493.8	66062.4	37996.8	68492.8	1.73863	1.8026
M260T496	Leu-Gln		3.16581	260.16	495.99	125359	115853	149438	142155	109041	105563	79235.8	127744	72271.4	94650.5	80049.4	80451.2	92559.5	73403.5	59992.4	79573.3	188918	270601	207488	198669	191992	208853	156338	84505.8	119299	79118.9	188420	1.50784	2.38148
M259T815	Thalidomide		0.937405	259.093	815.067	19406.4	16718.4	17612.5	14088.2	17469.2	16376.2	15540.9	46191.5	16246.6	17557.8	14688.1	14076.7	14289.2	11347.1	11901.8	14327.5	17786.9	23171.4	17498.8	22577.1	19007.4	21998.2	20431.2	18188.8	20425.4	14304.4	20082.5	1.42791	1.40394
M249T326	Val-Met		0.945686	249.126	326.288	22009.3	20146.8	26401.6	19029.5	19702.4	18185.8	20995.9	21277	19940.3	17733.5	15368.7	15560	15993	16510.6	15719.7	16245	29051.2	33857.4	29985.8	22397.2	27280.1	25876.8	21575.1	5289.06	20968.6	16633.9	24414.1	1.26059	1.46774
M265T299	Val-Phe		1.70671	265.154	298.815	49891.7	46139.2	65215	75068.4	75166.9	53093.3	70551.5	49827	32214	58872.1	33359.2	46679.5	52391.2	50353.8	31198.9	48182.3	108705	91480.6	131134	98881.7	93279.6	101552	81004.8	43573	60619.1	44156.4	93701.4	1.37283	2.12204
M158T301	.alpha.-methyltryptamine		1.50979	158.117	300.999	79326.5	61706.1	55257.9	84511.8	104127	62899.8	90579.8	67623.5	91313.8	47145.4	74935.8	84481	61313.9	48023.8	39641.6	44761.4	92075.5	77222.9	122858	67316	106734	90768.1	72987.7	68096.1	75754	61452.1	87257.2	1.23273	1.41992
M392T781	Hexylglutathione		0.761825	392.178	780.954	18787.5	8753.39	10974.3	14006.3	19442.8	12605.3	17628.3	12851.6	12893.7	9126.79	8412.91	14813.8	9409.89	14964.4	8861.04	7858.33	14580.8	13602.6	21176.9	18940.3	13387.7	10318.3	19209.3	10050.4	14381.2	10792.6	15158.3	1.3325	1.40451
M245T299_2	Ile-Ile		4.82742	245.186	299.031	225885	197948	254679	232764	224094	217916	178671	213934	164117	156271	141691	120902	144490	125005	113234	106899	317811	405639	372258	312690	290448	308184	249453	137454	218236	134076	299242	1.62771	2.23189
M144T658	N-ethylmaleimide		1.04169	144.077	658.326	9405.41	5643.7	11461.5	12839	7617.66	9892.33	6339.53	9031.69	3257.37	6051.61	2247.13	2566.49	7209.42	2398.24	5995.8	6643.46	12568.2	15853.5	11735.2	14107.6	9792.24	12581	16867.8	13177.2	9028.86	4546.19	13335.3	1.98603	2.9333
M245T81	Leu-Ile		0.619247	245.186	81.316	15972.2	17940.4	22351.5	9628.84	20667	5419.48	15813.8	12671.9	15131.6	10516	15006.7	12755.9	9260.48	8426.85	9241.34	9918.82	21857.1	25002.5	20489.4	35312.7	23355.8	18347.8	16316.9	10673.3	15058.1	11282.2	21419.4	1.33468	1.89851
M130T110	Gramine		1.24554	130.065	109.731	32194.4	2812.65	66760.4	69816.8	66325.7	66502.2	59501.1	79403.1	76227.9	36549.3	28957.1	2404.68	24112.9	47605.4	45063.3	69139.9	65659.6	55295.6	71669.4	52226.5	57642.8	71245.7	78414.3	67677	55414.5	41257.5	64978.9	1.34314	1.57496
M119T61	Retinene		1.44926	119.086	61.054	42707.6	48027.1	38090.1	45339.3	41666.6	45320.8	49269.6	40057.1	30639.9	28818.5	24259	31082.1	39366.3	32988.3	44409.2	28672.6	40394.6	53665	41652.5	32740.8	48153.6	36416.6	47648.3	46991.3	43809.8	32529.5	43457.8	1.34677	1.33595
M214T370	(-)-.alpha.-kainic acid		2.68608	214.086	369.661	35980.7	41017.6	32688	49007.3	32835.7	37141.1	26880.4	41384.9	12371.9	9525.92	13732.6	13213.1	14274.2	12390.8	15635	13388	16547.9	17873.5	14673.9	23767.6	19495.8	23903.9	23754.1	23861.6	37117	13066.4	20484.8	2.84063	1.56774
M268T282	Adenosine		16.1871	268.105	282.416	1.65389e+07	8.95584e+06	1.60102e+07	1.06149e+07	8.79041e+06	8.99061e+06	7.54335e+06	9.3719e+06	1.06433e+07	9.39367e+06	8.87059e+06	8.65755e+06	6.2424e+06	8.73432e+06	8.90955e+06	8.38811e+06	8.59974e+06	1.02029e+07	1.59919e+07	8.81772e+06	1.55901e+07	9.50953e+06	9.41251e+06	8.76946e+06	1.0852e+07	8.72994e+06	1.08617e+07	1.24308	1.24419
M385T746	S-adenosyl-l-homocysteine		2.32224	385.126	746.256	276551	285709	247912	221508	309555	229739	262326	261350	224211	290206	198057	254732	183016	203378	231053	183283	273312	246057	345530	219351	343595	278789	231988	281844	261831	220992	277558	1.1848	1.25597
M281T364	Val-Tyr		1.5019	281.15	364.457	83523.2	36387.1	51455.5	41481.6	85513.6	66666.8	30915.3	37679	45505.3	45890	38433.4	35027.5	40100.6	34227	33375.7	34083.8	120796	146911	72451	71321	118751	66094.9	112174	39831.6	54202.7	38330.4	93541.4	1.41409	2.4404
M566T326	Eschscholtzxanthin		1.12192	566.428	326.329	11734.6	9625.25	11252.6	11106	11714.4	10404.8	8316.02	9460.21	11951.5	6322	4561.3	3495.54	4394.59	3854.85	3438.3	5999.34	4297.94	6721.7	4516.58	5615.64	6770.99	6003.6	6600.54	14045.1	10451.7	5502.17	6821.52	1.89957	1.23979
M269T516	Leu-His	hisitine	1.43574	269.161	515.995	62211.2	45299.4	51399.1	50088.9	41300.4	31371.4	40298.4	38505.7	39845.8	38738.5	32173.4	27666.9	40092.5	31202.8	23669	34855.5	64359.7	110663	85660.5	87798.9	90635.2	90857.4	73118.2	41642.8	45059.3	33530.5	80591.9	1.34383	2.40354
M156T445	Scopoline		0.611312	156.102	445.48	6827.36	7966.56	8158.09	8071.4	6338.87	7297.41	7381.07	7373.73	17431.2	6312.02	2888.39	2632.7	4931.28	4565.94	2007.69	4388.89	6219.37	13463.6	8063.43	8980.19	11319.7	7886.38	10759.5	8947.98	7426.81	5644.76	9455.02	1.3157	1.67501
M146T63	Oxyquinoline		0.305151	146.059	62.833	3680.07	2444.17	3292.55	2916.16	2815.32	2867.89	3147.13	2883.3	3004.93	1238.2	2460.59	1333.58	3503.81	2466.45	1791.32	2470.26	3006.38	3167.39	3537.11	4438.63	2676.28	3177.75	2591.64	1781.53	3005.82	2283.64	3047.09	1.31624	1.33431
M351T516	Prodiamine		1.68527	351.126	515.959	43087.4	17952.9	42009.9	44345.1	42629.9	34683.4	37740.7	35125.3	29409.7	23044.1	25802.1	21705.3	24189.2	22022.3	23402.6	25366.1	46719.5	51997.6	48174.7	50355.7	57503.1	51424	55361.6	54535.4	37196.8	24367.7	52008.9	1.52648	2.13434
M152T620	Guanine		1.05918	152.071	620.125	16344.7	13866.7	13361.5	16111.8	13059.3	12510.8	15874.1	13770.1	17558.6	6784.96	9222.1	8034.4	8618.84	8649.79	9059.85	9718.1	11368.3	12372	11509.1	12958.2	11858.9	13509.9	12795.3	12231.9	14362.3	9705.83	12325.5	1.47976	1.2699
M246T682	Val-Lys		1.52465	246.181	681.585	63898.5	61053.5	71565.5	58109.8	62042	49323.9	77731.4	60432	50950.7	66012.5	56017.9	52364.8	51023.5	43315.2	35493	34527.7	89653.5	154985	109942	129902	102066	120857	87320.3	58987.4	63019.6	48713.2	106714	1.29369	2.19066
M312T656	Omeprazole		0.902529	312.069	655.921	18203.2	10681	17194.7	28249.8	13029.5	29797.8	7612.02	19607.8	10477.9	16119.4	9626.35	14070.7	13338.3	16114.1	14498.1	12101.6	20956.1	22941.6	21657.9	16239.5	18366.6	15660.4	19161.5	13840.3	18047	13293.3	18603	1.3576	1.39943
M255T550	Val-His		0.974019	255.145	549.695	9480.47	8482.2	11144.8	8488.47	7817.76	7917.63	10076.5	7943.52	7504.14	5640.49	5950.44	5133.6	5522.03	4517.28	3954.41	4372.45	13691.1	19551.3	15236.6	17317.1	14930.1	14779.7	11039.6	8532.08	8918.91	5324.36	14384.7	1.67512	2.70168
M445T900	.alpha.,.alpha.'-trehalose 6-phosphate		1.02789	445.072	900.225	10720.9	10508.9	13233.6	10169.2	13274.6	10650.3	9475.14	12859.8	6988.26	6614.6	7423.21	8840.32	6115.66	8389.89	6647.56	7322.54	15534.4	27222	18614.5	14166.2	14038.4	17465.2	15042.2	10354.6	11361.6	7292.75	16554.7	1.55793	2.27002
M464T901	Adenylosuccinic acid		0.703483	464.081	900.88	9880.61	7945.67	9584.33	9370.45	9570.35	10930.1	7652.14	11022.9	8043.45	5770.78	6696.55	6908.52	5585.19	7576.59	7330.52	8502.43	12274	6430.74	6852.49	5723.2	6232.36	6021.06	8717.45	19269.8	9494.57	7051.75	8940.13	1.34641	1.26779
M235T250	His-Pro		0.666249	235.119	250.242	16848.1	13646.4	16057.1	16207	16873.8	14830	20356.6	16996.5	16390.7	15309.5	10364.5	13190.2	14683	15746	14038.8	10522.2	15408.9	20934.5	20982.6	11917	16528.3	16972.6	17859.4	16624.6	16476.9	13780.6	17153.5	1.19566	1.24476
M551T554	Manumycin a		0.312399	551.279	553.928	5907.82	4649.86	5063.28	5955.61	4323.73	7305.15	2990.19	4723.42	4979.41	4487.96	3854.56	3104.82	5552.86	4040.14	4175.87	5119.82	5782.13	6947.84	6374.02	5855.97	5611.99	6024.09	5523.55	5355.25	5114.88	4414.43	5934.35	1.15867	1.34431
M281T282	3'-O-methyladenosine		0.64313	281.116	281.888	10235.4	6373.29	17583.9	6167.82	16184.9	6989.92	4494.75	16306.8	4969.19	6435.08	2055.86	6059.21	3933.46	9875.92	10826.1	10498	13071.7	17098.6	15508.9	13443	16519.1	1240.86	15000.2	13030	10542.1	6831.6	13114	1.54314	1.91961
M304T319	Val-Trp		0.497955	304.165	318.941	12882.3	6046.33	14180.8	13426.6	13360.3	11684.4	11131.3	12969.3	13488.8	11115.3	4430.99	9330.15	9687.24	10094.2	9922.67	10362.3	15763	18963.1	16872.1	15050.1	15483	15336.3	13546.7	8363.99	11960.2	9803.96	14922.3	1.21993	1.52207
M194T190	Hippuric acid, methyl ester		2.00425	194.084	189.625	35187.9	28126.5	26002.1	38999.2	37475.9	41237.1	47106.1	29426.8	29042.3	23720.2	15607.6	20182.7	21132.9	14656.4	15289.8	16442.5	34081.1	36471.8	49098.6	26343.9	35207.9	29697.1	37799.1	22676.2	35445.2	19509.3	33922	1.81683	1.73876
M238T80	Butachlor		1.7969	238.107	80.359	44652.6	55655.1	34031.8	28452.5	93449.3	31623.9	129335	33574.7	41617.3	32088.4	30093.8	64145.6	26866.5	43249.8	18639.8	21435.6	69617.4	41265.8	46499.7	31270.2	49878.2	68621.3	83803	31514	56346.9	34767.1	52808.7	1.6207	1.51893
